# Supplementary material for: Design, synthesis and evaluation of pyrrolobenzodiazepine (PBD)-based PROTAC conjugates for the selective degradation of the NF-κB RelA/p65 subunit
Source: RSC Med Chem. 2025 May 8;16(9):4068–90. doi: 10.1039/d5md00316d (PMC12117510; doi:10.1039/d5md00316d)
Supplement: MD-016-D5MD00316D-s001 [file MD-016-D5MD00316D-s001.mol]

     RDKit          3D

 62 64  0  0  0  0  0  0  0  0999 V2000
   -6.2294    1.3830   -1.0992 O   0  0  0  0  0  0  0  0  0  0  0  0
   -5.2312    0.7421   -0.8389 C   0  0  0  0  0  0  0  0  0  0  0  0
   -5.0427   -0.1768    0.1755 N   0  0  0  0  0  0  0  0  0  0  0  0
   -6.0036   -0.4921    1.2262 C   0  0  0  0  0  0  0  0  0  0  0  0
   -6.2394    0.7269    2.1183 C   0  0  0  0  0  0  0  0  0  0  0  0
   -7.4917    1.2858    2.0958 N   0  0  0  0  0  0  0  0  0  0  0  0
   -8.5686    0.9398    1.3226 C   0  0  0  0  0  0  0  0  0  0  0  0
   -8.3881   -0.1934    0.3447 C   0  0  0  0  0  0  0  0  0  0  0  0
   -7.2946   -1.1607    0.7599 C   0  0  0  0  0  0  0  0  0  0  0  0
   -9.6307    1.5509    1.4232 O   0  0  0  0  0  0  0  0  0  0  0  0
   -5.3426    1.2249    2.7999 O   0  0  0  0  0  0  0  0  0  0  0  0
   -3.6516   -0.5946    0.2759 C   0  0  0  0  0  0  0  0  0  0  0  0
   -3.0162    0.0396   -0.9181 C   0  0  0  0  0  0  0  0  0  0  0  0
   -3.9582    0.8499   -1.5590 C   0  0  0  0  0  0  0  0  0  0  0  0
   -3.6626    1.6167   -2.6659 C   0  0  0  0  0  0  0  0  0  0  0  0
   -2.3541    1.5645   -3.1321 C   0  0  0  0  0  0  0  0  0  0  0  0
   -1.3949    0.7499   -2.4918 C   0  0  0  0  0  0  0  0  0  0  0  0
   -1.7098   -0.0598   -1.3856 C   0  0  0  0  0  0  0  0  0  0  0  0
   -0.7772   -0.8200   -0.6860 N   0  0  0  0  0  0  0  0  0  0  0  0
    0.5579   -1.0891   -1.2127 C   0  0  0  0  0  0  0  0  0  0  0  0
    1.5409   -0.0104   -0.7536 C   0  0  0  0  0  0  0  0  0  0  0  0
    2.9344   -0.1537   -1.3732 C   0  0  0  0  0  0  0  0  0  0  0  0
    3.6682   -1.4249   -0.9336 C   0  0  0  0  0  0  0  0  0  0  0  0
    5.0791   -1.5124   -1.5125 C   0  0  0  0  0  0  0  0  0  0  0  0
    6.0031   -0.4570   -0.9564 C   0  0  0  0  0  0  0  0  0  0  0  0
    6.2281   -0.6813    0.3643 O   0  0  0  0  0  0  0  0  0  0  0  0
    7.0690    0.2145    1.1362 C   0  0  0  0  0  0  0  0  0  0  0  0
    8.5093    0.2165    0.6128 C   0  0  0  0  0  0  0  0  0  0  0  0
    7.0629   -0.3717    2.5564 C   0  0  0  0  0  0  0  0  0  0  0  0
    6.4743    1.6261    1.1868 C   0  0  0  0  0  0  0  0  0  0  0  0
    6.4673    0.4542   -1.6251 O   0  0  0  0  0  0  0  0  0  0  0  0
   -5.5058   -1.2315    1.8700 H   0  0  0  0  0  0  0  0  0  0  0  0
   -7.6223    2.0978    2.6822 H   0  0  0  0  0  0  0  0  0  0  0  0
   -8.2108    0.2215   -0.6488 H   0  0  0  0  0  0  0  0  0  0  0  0
   -9.3363   -0.7419    0.2908 H   0  0  0  0  0  0  0  0  0  0  0  0
   -7.0945   -1.8709   -0.0510 H   0  0  0  0  0  0  0  0  0  0  0  0
   -7.6855   -1.7516    1.6001 H   0  0  0  0  0  0  0  0  0  0  0  0
   -3.6062   -1.6866    0.2370 H   0  0  0  0  0  0  0  0  0  0  0  0
   -3.2243   -0.2085    1.2063 H   0  0  0  0  0  0  0  0  0  0  0  0
   -4.4142    2.2427   -3.1339 H   0  0  0  0  0  0  0  0  0  0  0  0
   -2.0602    2.1659   -3.9895 H   0  0  0  0  0  0  0  0  0  0  0  0
   -0.3843    0.7746   -2.8912 H   0  0  0  0  0  0  0  0  0  0  0  0
   -1.1852   -1.6291   -0.2271 H   0  0  0  0  0  0  0  0  0  0  0  0
    0.8784   -2.0565   -0.8092 H   0  0  0  0  0  0  0  0  0  0  0  0
    0.5515   -1.2026   -2.3028 H   0  0  0  0  0  0  0  0  0  0  0  0
    1.6195   -0.0266    0.3409 H   0  0  0  0  0  0  0  0  0  0  0  0
    1.1553    0.9826   -1.0136 H   0  0  0  0  0  0  0  0  0  0  0  0
    3.5220    0.7256   -1.0831 H   0  0  0  0  0  0  0  0  0  0  0  0
    2.8532   -0.1322   -2.4667 H   0  0  0  0  0  0  0  0  0  0  0  0
    3.1109   -2.3060   -1.2703 H   0  0  0  0  0  0  0  0  0  0  0  0
    3.7052   -1.4669    0.1615 H   0  0  0  0  0  0  0  0  0  0  0  0
    5.0531   -1.4111   -2.6036 H   0  0  0  0  0  0  0  0  0  0  0  0
    5.5202   -2.4931   -1.2995 H   0  0  0  0  0  0  0  0  0  0  0  0
    9.1783    0.7580    1.2903 H   0  0  0  0  0  0  0  0  0  0  0  0
    8.5866    0.6901   -0.3705 H   0  0  0  0  0  0  0  0  0  0  0  0
    8.8831   -0.8073    0.4984 H   0  0  0  0  0  0  0  0  0  0  0  0
    6.0414   -0.4261    2.9513 H   0  0  0  0  0  0  0  0  0  0  0  0
    7.4488   -1.3980    2.5560 H   0  0  0  0  0  0  0  0  0  0  0  0
    7.6691    0.2253    3.2458 H   0  0  0  0  0  0  0  0  0  0  0  0
    6.5133    2.1212    0.2116 H   0  0  0  0  0  0  0  0  0  0  0  0
    7.0140    2.2605    1.8983 H   0  0  0  0  0  0  0  0  0  0  0  0
    5.4187    1.5930    1.4797 H   0  0  0  0  0  0  0  0  0  0  0  0
  1  2  2  0
  2  3  1  0
  3  4  1  0
  4  5  1  0
  5  6  1  0
  6  7  1  0
  7  8  1  0
  8  9  1  0
  7 10  2  0
  5 11  2  0
  3 12  1  0
 12 13  1  0
 13 14  2  0
 14 15  1  0
 15 16  2  0
 16 17  1  0
 17 18  2  0
 18 19  1  0
 19 20  1  0
 20 21  1  0
 21 22  1  0
 22 23  1  0
 23 24  1  0
 24 25  1  0
 25 26  1  0
 26 27  1  0
 27 28  1  0
 27 29  1  0
 27 30  1  0
 25 31  2  0
 14  2  1  0
  9  4  1  0
 18 13  1  0
  4 32  1  0
  6 33  1  0
  8 34  1  0
  8 35  1  0
  9 36  1  0
  9 37  1  0
 12 38  1  0
 12 39  1  0
 15 40  1  0
 16 41  1  0
 17 42  1  0
 19 43  1  0
 20 44  1  0
 20 45  1  0
 21 46  1  0
 21 47  1  0
 22 48  1  0
 22 49  1  0
 23 50  1  0
 23 51  1  0
 24 52  1  0
 24 53  1  0
 28 54  1  0
 28 55  1  0
 28 56  1  0
 29 57  1  0
 29 58  1  0
 29 59  1  0
 30 60  1  0
 30 61  1  0
 30 62  1  0
M  END
