# Supplementary material for: Design, synthesis and evaluation of pyrrolobenzodiazepine (PBD)-based PROTAC conjugates for the selective degradation of the NF-κB RelA/p65 subunit
Source: RSC Med Chem. 2025 May 8;16(9):4068–90. doi: 10.1039/d5md00316d (PMC12117510; doi:10.1039/d5md00316d)
Supplement: MD-016-D5MD00316D-s002 [file MD-016-D5MD00316D-s002.mol]

     RDKit          3D

 57 60  0  0  0  0  0  0  0  0999 V2000
    8.3990   -1.2518   -1.0693 N   0  0  0  0  0  0  0  0  0  0  0  0
    7.1505   -0.7287   -0.7128 C   0  0  0  0  0  0  0  0  0  0  0  0
    7.0677    0.4265    0.0656 C   0  0  0  0  0  0  0  0  0  0  0  0
    5.8309    1.0296    0.3336 C   0  0  0  0  0  0  0  0  0  0  0  0
    4.6576    0.5024   -0.2040 C   0  0  0  0  0  0  0  0  0  0  0  0
    3.3748    1.0455    0.0109 N   0  0  0  0  0  0  0  0  0  0  0  0
    3.0474    2.1467    0.7809 C   0  0  0  0  0  0  0  0  0  0  0  0
    1.5665    2.4752    0.7336 C   0  0  0  0  0  0  0  0  0  0  0  0
    0.8769    2.1435    2.0617 C   0  0  0  0  0  0  0  0  0  0  0  0
    1.0964    0.6999    2.5394 C   0  0  0  0  0  0  0  0  0  0  0  0
    0.9444   -0.2566    1.4882 O   0  0  0  0  0  0  0  0  0  0  0  0
   -0.3088   -0.4918    0.9945 C   0  0  0  0  0  0  0  0  0  0  0  0
   -0.3726   -0.9694   -0.3213 C   0  0  0  0  0  0  0  0  0  0  0  0
    0.8111   -1.1145   -1.0060 O   0  0  0  0  0  0  0  0  0  0  0  0
    0.8751   -2.3279   -1.7615 C   0  0  0  0  0  0  0  0  0  0  0  0
   -1.6118   -1.2151   -0.9136 C   0  0  0  0  0  0  0  0  0  0  0  0
   -2.7992   -1.0207   -0.1878 C   0  0  0  0  0  0  0  0  0  0  0  0
   -2.7481   -0.5824    1.1514 C   0  0  0  0  0  0  0  0  0  0  0  0
   -3.8471   -0.4195    2.0218 N   0  0  0  0  0  0  0  0  0  0  0  0
   -4.9438    0.1354    1.6045 C   0  0  0  0  0  0  0  0  0  0  0  0
   -5.1736    0.6380    0.1969 C   0  0  2  0  0  0  0  0  0  0  0  0
   -4.3676    1.3200   -0.0934 H   0  0  0  0  0  0  0  0  0  0  0  0
   -6.5514    1.2553   -0.0198 C   0  0  0  0  0  0  0  0  0  0  0  0
   -7.4176    0.0720   -0.4529 C   0  0  0  0  0  0  0  0  0  0  0  0
   -6.4561   -0.7850   -1.2606 C   0  0  0  0  0  0  0  0  0  0  0  0
   -5.1733   -0.5593   -0.6243 N   0  0  0  0  0  0  0  0  0  0  0  0
   -4.0636   -1.3217   -0.9124 C   0  0  0  0  0  0  0  0  0  0  0  0
   -4.0758   -2.2150   -1.7550 O   0  0  0  0  0  0  0  0  0  0  0  0
   -1.4899   -0.3315    1.7234 C   0  0  0  0  0  0  0  0  0  0  0  0
    3.8058    2.8122    1.4848 O   0  0  0  0  0  0  0  0  0  0  0  0
    4.7459   -0.6211   -1.0334 C   0  0  0  0  0  0  0  0  0  0  0  0
    5.9848   -1.2150   -1.3050 C   0  0  0  0  0  0  0  0  0  0  0  0
    8.3687   -2.2252   -1.3567 H   0  0  0  0  0  0  0  0  0  0  0  0
    9.1215   -1.0765   -0.3767 H   0  0  0  0  0  0  0  0  0  0  0  0
    7.9673    0.8775    0.4798 H   0  0  0  0  0  0  0  0  0  0  0  0
    5.8272    1.9157    0.9601 H   0  0  0  0  0  0  0  0  0  0  0  0
    2.6009    0.5296   -0.4015 H   0  0  0  0  0  0  0  0  0  0  0  0
    1.4677    3.5484    0.5179 H   0  0  0  0  0  0  0  0  0  0  0  0
    1.0775    1.9555   -0.0999 H   0  0  0  0  0  0  0  0  0  0  0  0
    1.2218    2.8280    2.8475 H   0  0  0  0  0  0  0  0  0  0  0  0
   -0.1968    2.3329    1.9373 H   0  0  0  0  0  0  0  0  0  0  0  0
    2.1298    0.5979    2.8934 H   0  0  0  0  0  0  0  0  0  0  0  0
    0.4725    0.4594    3.4107 H   0  0  0  0  0  0  0  0  0  0  0  0
    0.4414   -3.1762   -1.2150 H   0  0  0  0  0  0  0  0  0  0  0  0
    0.3883   -2.1990   -2.7351 H   0  0  0  0  0  0  0  0  0  0  0  0
    1.9293   -2.5546   -1.9431 H   0  0  0  0  0  0  0  0  0  0  0  0
   -1.6756   -1.5408   -1.9514 H   0  0  0  0  0  0  0  0  0  0  0  0
   -5.7784    0.2281    2.3231 H   0  0  0  0  0  0  0  0  0  0  0  0
   -6.9510    1.7649    0.8619 H   0  0  0  0  0  0  0  0  0  0  0  0
   -6.5035    1.9812   -0.8409 H   0  0  0  0  0  0  0  0  0  0  0  0
   -7.7593   -0.4761    0.4326 H   0  0  0  0  0  0  0  0  0  0  0  0
   -8.2971    0.3741   -1.0288 H   0  0  0  0  0  0  0  0  0  0  0  0
   -6.7169   -1.8490   -1.2536 H   0  0  0  0  0  0  0  0  0  0  0  0
   -6.3843   -0.4411   -2.2996 H   0  0  0  0  0  0  0  0  0  0  0  0
   -1.4684   -0.0285    2.7660 H   0  0  0  0  0  0  0  0  0  0  0  0
    3.8561   -1.0387   -1.4957 H   0  0  0  0  0  0  0  0  0  0  0  0
    6.0268   -2.0629   -1.9834 H   0  0  0  0  0  0  0  0  0  0  0  0
  1  2  1  0
  2  3  2  0
  3  4  1  0
  4  5  2  0
  5  6  1  0
  6  7  1  0
  7  8  1  0
  8  9  1  0
  9 10  1  0
 10 11  1  0
 11 12  1  0
 12 13  2  0
 13 14  1  0
 14 15  1  0
 13 16  1  0
 16 17  2  0
 17 18  1  0
 18 19  1  0
 19 20  2  0
 20 21  1  0
 21 22  1  6
 21 23  1  0
 23 24  1  0
 24 25  1  0
 25 26  1  0
 26 27  1  0
 27 28  2  0
 18 29  2  0
  7 30  2  0
  5 31  1  0
 31 32  2  0
 32  2  1  0
 29 12  1  0
 27 17  1  0
 26 21  1  0
  1 33  1  0
  1 34  1  0
  3 35  1  0
  4 36  1  0
  6 37  1  0
  8 38  1  0
  8 39  1  0
  9 40  1  0
  9 41  1  0
 10 42  1  0
 10 43  1  0
 15 44  1  0
 15 45  1  0
 15 46  1  0
 16 47  1  0
 20 48  1  0
 23 49  1  0
 23 50  1  0
 24 51  1  0
 24 52  1  0
 25 53  1  0
 25 54  1  0
 29 55  1  0
 31 56  1  0
 32 57  1  0
M  END
