# Supplementary material for: Design, synthesis and evaluation of pyrrolobenzodiazepine (PBD)-based PROTAC conjugates for the selective degradation of the NF-κB RelA/p65 subunit
Source: RSC Med Chem. 2025 May 8;16(9):4068–90. doi: 10.1039/d5md00316d (PMC12117510; doi:10.1039/d5md00316d)
Supplement: MD-016-D5MD00316D-s003 [file MD-016-D5MD00316D-s003.mol]

     RDKit          3D

 52 53  0  0  0  0  0  0  0  0999 V2000
    7.1084    0.9947    0.9253 O   0  0  0  0  0  0  0  0  0  0  0  0
    6.2847    0.0973    1.0318 C   0  0  0  0  0  0  0  0  0  0  0  0
    6.5817   -1.2248    1.1842 O   0  0  0  0  0  0  0  0  0  0  0  0
    7.9815   -1.5071    1.1982 C   0  0  0  0  0  0  0  0  0  0  0  0
    4.7861    0.2794    1.0330 C   0  0  0  0  0  0  0  0  0  0  0  0
    4.3948    1.7350    0.7744 C   0  0  0  0  0  0  0  0  0  0  0  0
    2.8845    1.9446    0.8387 C   0  0  0  0  0  0  0  0  0  0  0  0
    2.2689    1.1375   -0.1621 O   0  0  0  0  0  0  0  0  0  0  0  0
    0.9014    1.1572   -0.2656 C   0  0  0  0  0  0  0  0  0  0  0  0
    0.3480    0.3085   -1.2531 C   0  0  0  0  0  0  0  0  0  0  0  0
    1.2480   -0.4301   -1.9803 O   0  0  0  0  0  0  0  0  0  0  0  0
    0.7591   -1.1528   -3.1022 C   0  0  0  0  0  0  0  0  0  0  0  0
   -1.0388    0.2570   -1.4339 C   0  0  0  0  0  0  0  0  0  0  0  0
   -1.8770    1.0282   -0.6225 C   0  0  0  0  0  0  0  0  0  0  0  0
   -3.3200    1.0097   -0.8900 C   0  0  0  0  0  0  0  0  0  0  0  0
   -4.0888    0.0103   -0.3277 N   0  0  0  0  0  0  0  0  0  0  0  0
   -5.5384    0.1246   -0.3884 C   0  0  0  0  0  0  0  0  0  0  0  0
   -6.0638   -1.0375    0.4385 C   0  0  0  0  0  0  0  0  0  0  0  0
   -4.9617   -1.2405    1.4719 C   0  0  0  0  0  0  0  0  0  0  0  0
   -3.6771   -0.9914    0.6680 C   0  0  1  0  0  0  0  0  0  0  0  0
   -3.1598   -2.2855    0.0152 C   0  0  0  0  0  0  0  0  0  0  0  0
   -2.6816   -3.1804    1.0137 O   0  0  0  0  0  0  0  0  0  0  0  0
   -3.7597    1.9059   -1.6023 O   0  0  0  0  0  0  0  0  0  0  0  0
   -1.3227    1.8868    0.3236 C   0  0  0  0  0  0  0  0  0  0  0  0
   -2.1712    2.7312    1.1428 N   0  0  0  0  0  0  0  0  0  0  0  0
   -3.0685    2.1785    1.7915 O   0  0  0  0  0  0  0  0  0  0  0  0
   -1.8872    3.9353    1.1882 O   0  0  0  0  0  0  0  0  0  0  0  0
    0.0629    1.9566    0.5160 C   0  0  0  0  0  0  0  0  0  0  0  0
    8.1081   -2.5868    1.3166 H   0  0  0  0  0  0  0  0  0  0  0  0
    8.4648   -1.0070    2.0434 H   0  0  0  0  0  0  0  0  0  0  0  0
    8.4432   -1.2061    0.2525 H   0  0  0  0  0  0  0  0  0  0  0  0
    4.4055   -0.0408    2.0092 H   0  0  0  0  0  0  0  0  0  0  0  0
    4.3652   -0.3668    0.2548 H   0  0  0  0  0  0  0  0  0  0  0  0
    4.7607    2.0283   -0.2177 H   0  0  0  0  0  0  0  0  0  0  0  0
    4.8803    2.3918    1.5061 H   0  0  0  0  0  0  0  0  0  0  0  0
    2.5187    1.6626    1.8334 H   0  0  0  0  0  0  0  0  0  0  0  0
    2.6688    3.0030    0.6507 H   0  0  0  0  0  0  0  0  0  0  0  0
    0.2680   -0.4875   -3.8201 H   0  0  0  0  0  0  0  0  0  0  0  0
    0.0891   -1.9592   -2.7867 H   0  0  0  0  0  0  0  0  0  0  0  0
    1.6166   -1.6105   -3.6048 H   0  0  0  0  0  0  0  0  0  0  0  0
   -1.4912   -0.3618   -2.2023 H   0  0  0  0  0  0  0  0  0  0  0  0
   -5.8789    0.0972   -1.4279 H   0  0  0  0  0  0  0  0  0  0  0  0
   -5.8270    1.0858    0.0528 H   0  0  0  0  0  0  0  0  0  0  0  0
   -6.1670   -1.9325   -0.1858 H   0  0  0  0  0  0  0  0  0  0  0  0
   -7.0367   -0.8244    0.8898 H   0  0  0  0  0  0  0  0  0  0  0  0
   -5.0583   -0.4794    2.2566 H   0  0  0  0  0  0  0  0  0  0  0  0
   -5.0050   -2.2237    1.9489 H   0  0  0  0  0  0  0  0  0  0  0  0
   -2.9030   -0.5872    1.3288 H   0  0  0  0  0  0  0  0  0  0  0  0
   -2.3334   -2.0787   -0.6682 H   0  0  0  0  0  0  0  0  0  0  0  0
   -3.9457   -2.7883   -0.5582 H   0  0  0  0  0  0  0  0  0  0  0  0
   -2.3946   -3.9921    0.5599 H   0  0  0  0  0  0  0  0  0  0  0  0
    0.4581    2.6359    1.2651 H   0  0  0  0  0  0  0  0  0  0  0  0
  1  2  2  0
  2  3  1  0
  3  4  1  0
  2  5  1  0
  5  6  1  0
  6  7  1  0
  7  8  1  0
  8  9  1  0
  9 10  2  0
 10 11  1  0
 11 12  1  0
 10 13  1  0
 13 14  2  0
 14 15  1  0
 15 16  1  0
 16 17  1  0
 17 18  1  0
 18 19  1  0
 19 20  1  0
 20 21  1  0
 21 22  1  0
 15 23  2  0
 14 24  1  0
 24 25  1  0
 25 26  1  0
 25 27  2  0
 24 28  2  0
 28  9  1  0
 20 16  1  0
  4 29  1  0
  4 30  1  0
  4 31  1  0
  5 32  1  0
  5 33  1  0
  6 34  1  0
  6 35  1  0
  7 36  1  0
  7 37  1  0
 12 38  1  0
 12 39  1  0
 12 40  1  0
 13 41  1  0
 17 42  1  0
 17 43  1  0
 18 44  1  0
 18 45  1  0
 19 46  1  0
 19 47  1  0
 20 48  1  1
 21 49  1  0
 21 50  1  0
 22 51  1  0
 28 52  1  0
M  CHG  2  25   1  26  -1
M  END
