# Supplementary material for: Design, synthesis and evaluation of pyrrolobenzodiazepine (PBD)-based PROTAC conjugates for the selective degradation of the NF-κB RelA/p65 subunit
Source: RSC Med Chem. 2025 May 8;16(9):4068–90. doi: 10.1039/d5md00316d (PMC12117510; doi:10.1039/d5md00316d)
Supplement: MD-016-D5MD00316D-s004 [file MD-016-D5MD00316D-s004.mol]

     RDKit          3D

 52 53  0  0  0  0  0  0  0  0999 V2000
    7.2246    0.3166   -0.3464 O   0  0  0  0  0  0  0  0  0  0  0  0
    6.1431    0.3559    0.2263 C   0  0  0  0  0  0  0  0  0  0  0  0
    5.6382   -0.6152    1.0442 O   0  0  0  0  0  0  0  0  0  0  0  0
    6.4888   -1.7547    1.1849 C   0  0  0  0  0  0  0  0  0  0  0  0
    5.1894    1.5196    0.1444 C   0  0  0  0  0  0  0  0  0  0  0  0
    3.8879    1.1241   -0.5402 C   0  0  0  0  0  0  0  0  0  0  0  0
    2.9010    2.2901   -0.5796 C   0  0  0  0  0  0  0  0  0  0  0  0
    1.7255    1.9586   -1.3214 O   0  0  0  0  0  0  0  0  0  0  0  0
    0.8358    1.0696   -0.7819 C   0  0  0  0  0  0  0  0  0  0  0  0
    0.0536    0.3258   -1.6828 C   0  0  0  0  0  0  0  0  0  0  0  0
    0.1640    0.4128   -3.0489 O   0  0  0  0  0  0  0  0  0  0  0  0
   -0.0931    1.7332   -3.5373 C   0  0  0  0  0  0  0  0  0  0  0  0
   -0.8632   -0.6158   -1.2191 C   0  0  0  0  0  0  0  0  0  0  0  0
   -1.0486   -0.7775    0.1564 C   0  0  0  0  0  0  0  0  0  0  0  0
   -2.0719   -1.7256    0.6393 C   0  0  0  0  0  0  0  0  0  0  0  0
   -3.3952   -1.5224    0.2967 N   0  0  0  0  0  0  0  0  0  0  0  0
   -4.3864   -2.5226    0.6546 C   0  0  0  0  0  0  0  0  0  0  0  0
   -5.5537   -2.2353   -0.2704 C   0  0  0  0  0  0  0  0  0  0  0  0
   -5.5257   -0.7183   -0.3724 C   0  0  0  0  0  0  0  0  0  0  0  0
   -4.0235   -0.3762   -0.3913 C   0  0  1  0  0  0  0  0  0  0  0  0
   -3.7713    0.9993    0.2522 C   0  0  0  0  0  0  0  0  0  0  0  0
   -4.0678    0.9859    1.6480 O   0  0  0  0  0  0  0  0  0  0  0  0
   -1.7010   -2.6469    1.3641 O   0  0  0  0  0  0  0  0  0  0  0  0
   -0.2462   -0.0830    1.0832 C   0  0  0  0  0  0  0  0  0  0  0  0
   -0.4824   -0.1533    2.4748 N   0  0  0  0  0  0  0  0  0  0  0  0
    0.6501    0.8811    0.5957 C   0  0  0  0  0  0  0  0  0  0  0  0
    6.5043   -2.3293    0.2518 H   0  0  0  0  0  0  0  0  0  0  0  0
    6.0757   -2.3841    1.9779 H   0  0  0  0  0  0  0  0  0  0  0  0
    7.5029   -1.4563    1.4791 H   0  0  0  0  0  0  0  0  0  0  0  0
    5.0157    1.8976    1.1583 H   0  0  0  0  0  0  0  0  0  0  0  0
    5.6817    2.3225   -0.4170 H   0  0  0  0  0  0  0  0  0  0  0  0
    4.0880    0.7775   -1.5631 H   0  0  0  0  0  0  0  0  0  0  0  0
    3.4361    0.2658   -0.0289 H   0  0  0  0  0  0  0  0  0  0  0  0
    2.6611    2.6732    0.4187 H   0  0  0  0  0  0  0  0  0  0  0  0
    3.3667    3.1277   -1.1144 H   0  0  0  0  0  0  0  0  0  0  0  0
   -0.5607    1.6314   -4.5186 H   0  0  0  0  0  0  0  0  0  0  0  0
    0.8466    2.2855   -3.6688 H   0  0  0  0  0  0  0  0  0  0  0  0
   -0.7831    2.2967   -2.8970 H   0  0  0  0  0  0  0  0  0  0  0  0
   -1.4388   -1.2047   -1.9299 H   0  0  0  0  0  0  0  0  0  0  0  0
   -3.9952   -3.5372    0.5338 H   0  0  0  0  0  0  0  0  0  0  0  0
   -4.6566   -2.3667    1.7045 H   0  0  0  0  0  0  0  0  0  0  0  0
   -6.5024   -2.6199    0.1130 H   0  0  0  0  0  0  0  0  0  0  0  0
   -5.3751   -2.6775   -1.2579 H   0  0  0  0  0  0  0  0  0  0  0  0
   -6.0410   -0.3487   -1.2653 H   0  0  0  0  0  0  0  0  0  0  0  0
   -6.0277   -0.2900    0.5033 H   0  0  0  0  0  0  0  0  0  0  0  0
   -3.6698   -0.3738   -1.4295 H   0  0  0  0  0  0  0  0  0  0  0  0
   -2.7389    1.3424    0.1256 H   0  0  0  0  0  0  0  0  0  0  0  0
   -4.4143    1.7526   -0.2218 H   0  0  0  0  0  0  0  0  0  0  0  0
   -3.3219    0.5174    2.0853 H   0  0  0  0  0  0  0  0  0  0  0  0
    0.3409    0.0610    3.0326 H   0  0  0  0  0  0  0  0  0  0  0  0
   -0.8531   -1.0770    2.7354 H   0  0  0  0  0  0  0  0  0  0  0  0
    1.1869    1.4880    1.3171 H   0  0  0  0  0  0  0  0  0  0  0  0
  1  2  2  0
  2  3  1  0
  3  4  1  0
  2  5  1  0
  5  6  1  0
  6  7  1  0
  7  8  1  0
  8  9  1  0
  9 10  2  0
 10 11  1  0
 11 12  1  0
 10 13  1  0
 13 14  2  0
 14 15  1  0
 15 16  1  0
 16 17  1  0
 17 18  1  0
 18 19  1  0
 19 20  1  0
 20 21  1  0
 21 22  1  0
 15 23  2  0
 14 24  1  0
 24 25  1  0
 24 26  2  0
 26  9  1  0
 20 16  1  0
  4 27  1  0
  4 28  1  0
  4 29  1  0
  5 30  1  0
  5 31  1  0
  6 32  1  0
  6 33  1  0
  7 34  1  0
  7 35  1  0
 12 36  1  0
 12 37  1  0
 12 38  1  0
 13 39  1  0
 17 40  1  0
 17 41  1  0
 18 42  1  0
 18 43  1  0
 19 44  1  0
 19 45  1  0
 20 46  1  6
 21 47  1  0
 21 48  1  0
 22 49  1  0
 25 50  1  0
 25 51  1  0
 26 52  1  0
M  END
