# Supplementary material for: Design, synthesis and evaluation of pyrrolobenzodiazepine (PBD)-based PROTAC conjugates for the selective degradation of the NF-κB RelA/p65 subunit
Source: RSC Med Chem. 2025 May 8;16(9):4068–90. doi: 10.1039/d5md00316d (PMC12117510; doi:10.1039/d5md00316d)
Supplement: MD-016-D5MD00316D-s005 [file MD-016-D5MD00316D-s005.mol]

     RDKit          3D

 62 63  0  0  0  0  0  0  0  0999 V2000
    6.5829    1.5573    0.7819 O   0  0  0  0  0  0  0  0  0  0  0  0
    5.9921    0.9143   -0.0749 C   0  0  0  0  0  0  0  0  0  0  0  0
    6.5080   -0.1504   -0.7510 O   0  0  0  0  0  0  0  0  0  0  0  0
    7.8231   -0.5198   -0.3361 C   0  0  0  0  0  0  0  0  0  0  0  0
    4.6008    1.2159   -0.5770 C   0  0  0  0  0  0  0  0  0  0  0  0
    3.7658    1.9981    0.4387 C   0  0  0  0  0  0  0  0  0  0  0  0
    3.4836    1.2210    1.7283 C   0  0  0  0  0  0  0  0  0  0  0  0
    2.9850   -0.0891    1.4657 O   0  0  0  0  0  0  0  0  0  0  0  0
    1.6595   -0.2773    1.1654 C   0  0  0  0  0  0  0  0  0  0  0  0
    1.2983   -1.5971    0.8276 C   0  0  0  0  0  0  0  0  0  0  0  0
    2.3103   -2.5243    0.8430 O   0  0  0  0  0  0  0  0  0  0  0  0
    1.9630   -3.8862    0.6359 C   0  0  0  0  0  0  0  0  0  0  0  0
   -0.0241   -1.8819    0.4904 C   0  0  0  0  0  0  0  0  0  0  0  0
   -0.9805   -0.8569    0.4748 C   0  0  0  0  0  0  0  0  0  0  0  0
   -2.3698   -1.2083    0.1044 C   0  0  0  0  0  0  0  0  0  0  0  0
   -2.6126   -1.7446   -1.1458 N   0  0  0  0  0  0  0  0  0  0  0  0
   -1.7061   -1.7541   -2.2866 C   0  0  0  0  0  0  0  0  0  0  0  0
   -2.4680   -2.4632   -3.3938 C   0  0  0  0  0  0  0  0  0  0  0  0
   -3.9248   -2.1626   -3.0705 C   0  0  0  0  0  0  0  0  0  0  0  0
   -3.9740   -2.1193   -1.5401 C   0  0  1  0  0  0  0  0  0  0  0  0
   -4.4142   -3.4465   -0.8939 C   0  0  0  0  0  0  0  0  0  0  0  0
   -3.6366   -4.5500   -1.3578 O   0  0  0  0  0  0  0  0  0  0  0  0
   -3.2584   -0.9835    0.9222 O   0  0  0  0  0  0  0  0  0  0  0  0
   -0.6491    0.4549    0.8581 C   0  0  0  0  0  0  0  0  0  0  0  0
   -1.6617    1.4411    0.8933 N   0  0  0  0  0  0  0  0  0  0  0  0
   -1.5725    2.7564    1.2478 C   0  0  0  0  0  0  0  0  0  0  0  0
   -2.8074    3.3092    1.1307 O   0  0  0  0  0  0  0  0  0  0  0  0
   -2.8592    4.6983    1.4704 C   0  0  0  0  0  0  0  0  0  0  0  0
   -4.2246    5.1931    1.1022 C   0  0  0  0  0  0  0  0  0  0  0  0
   -4.4650    6.2200    0.2756 C   0  0  0  0  0  0  0  0  0  0  0  0
   -0.5807    3.3697    1.6116 O   0  0  0  0  0  0  0  0  0  0  0  0
    0.6839    0.7301    1.1871 C   0  0  0  0  0  0  0  0  0  0  0  0
    8.1094   -1.4234   -0.8814 H   0  0  0  0  0  0  0  0  0  0  0  0
    7.8428   -0.7448    0.7352 H   0  0  0  0  0  0  0  0  0  0  0  0
    8.5363    0.2744   -0.5794 H   0  0  0  0  0  0  0  0  0  0  0  0
    4.7038    1.8049   -1.4959 H   0  0  0  0  0  0  0  0  0  0  0  0
    4.0971    0.2770   -0.8336 H   0  0  0  0  0  0  0  0  0  0  0  0
    2.8183    2.2594   -0.0459 H   0  0  0  0  0  0  0  0  0  0  0  0
    4.2620    2.9424    0.6938 H   0  0  0  0  0  0  0  0  0  0  0  0
    4.4219    1.0841    2.2774 H   0  0  0  0  0  0  0  0  0  0  0  0
    2.8360    1.7799    2.4126 H   0  0  0  0  0  0  0  0  0  0  0  0
    2.8720   -4.4846    0.7503 H   0  0  0  0  0  0  0  0  0  0  0  0
    1.5854   -4.0443   -0.3792 H   0  0  0  0  0  0  0  0  0  0  0  0
    1.2423   -4.2301    1.3852 H   0  0  0  0  0  0  0  0  0  0  0  0
   -0.3426   -2.8876    0.2344 H   0  0  0  0  0  0  0  0  0  0  0  0
   -1.4874   -0.7137   -2.5540 H   0  0  0  0  0  0  0  0  0  0  0  0
   -0.7689   -2.2637   -2.0534 H   0  0  0  0  0  0  0  0  0  0  0  0
   -2.1771   -2.1112   -4.3873 H   0  0  0  0  0  0  0  0  0  0  0  0
   -2.2821   -3.5409   -3.3535 H   0  0  0  0  0  0  0  0  0  0  0  0
   -4.1805   -1.1725   -3.4708 H   0  0  0  0  0  0  0  0  0  0  0  0
   -4.6167   -2.8858   -3.5110 H   0  0  0  0  0  0  0  0  0  0  0  0
   -4.6658   -1.3334   -1.2102 H   0  0  0  0  0  0  0  0  0  0  0  0
   -4.3201   -3.3990    0.1955 H   0  0  0  0  0  0  0  0  0  0  0  0
   -5.4612   -3.6517   -1.1404 H   0  0  0  0  0  0  0  0  0  0  0  0
   -3.8316   -5.2961   -0.7665 H   0  0  0  0  0  0  0  0  0  0  0  0
   -2.6159    1.1354    0.7238 H   0  0  0  0  0  0  0  0  0  0  0  0
   -2.7130    4.8116    2.5496 H   0  0  0  0  0  0  0  0  0  0  0  0
   -2.0833    5.2545    0.9311 H   0  0  0  0  0  0  0  0  0  0  0  0
   -5.0661    4.6599    1.5397 H   0  0  0  0  0  0  0  0  0  0  0  0
   -3.6609    6.7803   -0.1905 H   0  0  0  0  0  0  0  0  0  0  0  0
   -5.4839    6.5184    0.0468 H   0  0  0  0  0  0  0  0  0  0  0  0
    0.9629    1.7361    1.4708 H   0  0  0  0  0  0  0  0  0  0  0  0
  1  2  2  0
  2  3  1  0
  3  4  1  0
  2  5  1  0
  5  6  1  0
  6  7  1  0
  7  8  1  0
  8  9  1  0
  9 10  2  0
 10 11  1  0
 11 12  1  0
 10 13  1  0
 13 14  2  0
 14 15  1  0
 15 16  1  0
 16 17  1  0
 17 18  1  0
 18 19  1  0
 19 20  1  0
 20 21  1  0
 21 22  1  0
 15 23  2  0
 14 24  1  0
 24 25  1  0
 25 26  1  0
 26 27  1  0
 27 28  1  0
 28 29  1  0
 29 30  2  0
 26 31  2  0
 24 32  2  0
 32  9  1  0
 20 16  1  0
  4 33  1  0
  4 34  1  0
  4 35  1  0
  5 36  1  0
  5 37  1  0
  6 38  1  0
  6 39  1  0
  7 40  1  0
  7 41  1  0
 12 42  1  0
 12 43  1  0
 12 44  1  0
 13 45  1  0
 17 46  1  0
 17 47  1  0
 18 48  1  0
 18 49  1  0
 19 50  1  0
 19 51  1  0
 20 52  1  6
 21 53  1  0
 21 54  1  0
 22 55  1  0
 25 56  1  0
 28 57  1  0
 28 58  1  0
 29 59  1  0
 30 60  1  0
 30 61  1  0
 32 62  1  0
M  END
