# Supplementary material for: Design, synthesis and evaluation of pyrrolobenzodiazepine (PBD)-based PROTAC conjugates for the selective degradation of the NF-κB RelA/p65 subunit
Source: RSC Med Chem. 2025 May 8;16(9):4068–90. doi: 10.1039/d5md00316d (PMC12117510; doi:10.1039/d5md00316d)
Supplement: MD-016-D5MD00316D-s006 [file MD-016-D5MD00316D-s006.mol]

     RDKit          3D

 60 62  0  0  0  0  0  0  0  0999 V2000
    4.6490    5.0166    1.0421 O   0  0  0  0  0  0  0  0  0  0  0  0
    3.9451    4.4496    0.2196 C   0  0  0  0  0  0  0  0  0  0  0  0
    4.2268    4.3264   -1.1067 O   0  0  0  0  0  0  0  0  0  0  0  0
    5.4576    4.9358   -1.4972 C   0  0  0  0  0  0  0  0  0  0  0  0
    2.6506    3.7515    0.5468 C   0  0  0  0  0  0  0  0  0  0  0  0
    2.8848    2.3465    1.0815 C   0  0  0  0  0  0  0  0  0  0  0  0
    3.4453    1.3968    0.0215 C   0  0  0  0  0  0  0  0  0  0  0  0
    3.4927    0.0561    0.5060 O   0  0  0  0  0  0  0  0  0  0  0  0
    2.3541   -0.7078    0.5047 C   0  0  0  0  0  0  0  0  0  0  0  0
    2.4495   -1.9595    1.1159 C   0  0  0  0  0  0  0  0  0  0  0  0
    3.6739   -2.2858    1.6417 O   0  0  0  0  0  0  0  0  0  0  0  0
    3.8083   -3.5459    2.2844 C   0  0  0  0  0  0  0  0  0  0  0  0
    1.3215   -2.7858    1.1526 C   0  0  0  0  0  0  0  0  0  0  0  0
    0.0667   -2.4101    0.6004 C   0  0  0  0  0  0  0  0  0  0  0  0
   -0.9917   -3.4843    0.7782 C   0  0  0  0  0  0  0  0  0  0  0  0
   -2.3285   -3.3073    0.4671 N   0  0  0  0  0  0  0  0  0  0  0  0
   -3.2439   -4.4378    0.4644 C   0  0  0  0  0  0  0  0  0  0  0  0
   -4.3039   -4.0426   -0.5493 C   0  0  0  0  0  0  0  0  0  0  0  0
   -4.4208   -2.5408   -0.3393 C   0  0  0  0  0  0  0  0  0  0  0  0
   -2.9884   -2.0990   -0.0169 C   0  0  0  0  0  0  0  0  0  0  0  0
   -2.1610   -1.5289   -1.1705 C   0  0  0  0  0  0  0  0  0  0  0  0
   -2.8956   -0.9456   -2.2347 O   0  0  0  0  0  0  0  0  0  0  0  0
   -0.6246   -4.5900    1.1888 O   0  0  0  0  0  0  0  0  0  0  0  0
   -0.0258   -1.1355   -0.0087 C   0  0  0  0  0  0  0  0  0  0  0  0
   -1.2078   -0.5815   -0.6200 N   0  0  0  0  0  0  0  0  0  0  0  0
   -1.6112    0.7183   -0.2498 C   0  0  0  0  0  0  0  0  0  0  0  0
   -2.9182    0.9772   -0.5361 O   0  0  0  0  0  0  0  0  0  0  0  0
   -3.4165    2.2718   -0.1768 C   0  0  0  0  0  0  0  0  0  0  0  0
   -3.2656    3.1984   -1.3440 C   0  0  0  0  0  0  0  0  0  0  0  0
   -4.2776    3.8067   -1.9771 C   0  0  0  0  0  0  0  0  0  0  0  0
   -0.8992    1.5415    0.3195 O   0  0  0  0  0  0  0  0  0  0  0  0
    1.1344   -0.3248   -0.0582 C   0  0  0  0  0  0  0  0  0  0  0  0
    5.4429    6.0077   -1.2812 H   0  0  0  0  0  0  0  0  0  0  0  0
    5.5752    4.8030   -2.5762 H   0  0  0  0  0  0  0  0  0  0  0  0
    6.2982    4.4492   -0.9942 H   0  0  0  0  0  0  0  0  0  0  0  0
    2.1322    4.3601    1.2967 H   0  0  0  0  0  0  0  0  0  0  0  0
    2.0002    3.7383   -0.3357 H   0  0  0  0  0  0  0  0  0  0  0  0
    1.9387    1.9593    1.4750 H   0  0  0  0  0  0  0  0  0  0  0  0
    3.5722    2.3698    1.9361 H   0  0  0  0  0  0  0  0  0  0  0  0
    2.9248    1.4645   -0.9399 H   0  0  0  0  0  0  0  0  0  0  0  0
    4.4846    1.6758   -0.1884 H   0  0  0  0  0  0  0  0  0  0  0  0
    3.1447   -3.6198    3.1523 H   0  0  0  0  0  0  0  0  0  0  0  0
    4.8373   -3.6280    2.6462 H   0  0  0  0  0  0  0  0  0  0  0  0
    3.6370   -4.3678    1.5816 H   0  0  0  0  0  0  0  0  0  0  0  0
    1.4035   -3.7591    1.6304 H   0  0  0  0  0  0  0  0  0  0  0  0
   -3.6664   -4.5278    1.4708 H   0  0  0  0  0  0  0  0  0  0  0  0
   -2.7441   -5.3732    0.1991 H   0  0  0  0  0  0  0  0  0  0  0  0
   -5.2491   -4.5706   -0.3981 H   0  0  0  0  0  0  0  0  0  0  0  0
   -3.9499   -4.2481   -1.5665 H   0  0  0  0  0  0  0  0  0  0  0  0
   -5.0600   -2.3557    0.5341 H   0  0  0  0  0  0  0  0  0  0  0  0
   -4.8798   -2.0248   -1.1859 H   0  0  0  0  0  0  0  0  0  0  0  0
   -3.0286   -1.3972    0.8256 H   0  0  0  0  0  0  0  0  0  0  0  0
   -1.5770   -2.3211   -1.6596 H   0  0  0  0  0  0  0  0  0  0  0  0
   -3.2510   -1.6723   -2.7735 H   0  0  0  0  0  0  0  0  0  0  0  0
   -4.4712    2.1434    0.0912 H   0  0  0  0  0  0  0  0  0  0  0  0
   -2.9146    2.6781    0.7087 H   0  0  0  0  0  0  0  0  0  0  0  0
   -2.2472    3.3838   -1.6785 H   0  0  0  0  0  0  0  0  0  0  0  0
   -5.3116    3.6555   -1.6835 H   0  0  0  0  0  0  0  0  0  0  0  0
   -4.0857    4.4696   -2.8159 H   0  0  0  0  0  0  0  0  0  0  0  0
    1.0651    0.6270   -0.5751 H   0  0  0  0  0  0  0  0  0  0  0  0
  1  2  2  0
  2  3  1  0
  3  4  1  0
  2  5  1  0
  5  6  1  0
  6  7  1  0
  7  8  1  0
  8  9  1  0
  9 10  2  0
 10 11  1  0
 11 12  1  0
 10 13  1  0
 13 14  2  0
 14 15  1  0
 15 16  1  0
 16 17  1  0
 17 18  1  0
 18 19  1  0
 19 20  1  0
 20 21  1  0
 21 22  1  0
 15 23  2  0
 14 24  1  0
 24 25  1  0
 25 26  1  0
 26 27  1  0
 27 28  1  0
 28 29  1  0
 29 30  2  0
 26 31  2  0
 24 32  2  0
 32  9  1  0
 20 16  1  0
 25 21  1  0
  4 33  1  0
  4 34  1  0
  4 35  1  0
  5 36  1  0
  5 37  1  0
  6 38  1  0
  6 39  1  0
  7 40  1  0
  7 41  1  0
 12 42  1  0
 12 43  1  0
 12 44  1  0
 13 45  1  0
 17 46  1  0
 17 47  1  0
 18 48  1  0
 18 49  1  0
 19 50  1  0
 19 51  1  0
 20 52  1  0
 21 53  1  0
 22 54  1  0
 28 55  1  0
 28 56  1  0
 29 57  1  0
 30 58  1  0
 30 59  1  0
 32 60  1  0
M  END
