# Supplementary material for: Design, synthesis and evaluation of pyrrolobenzodiazepine (PBD)-based PROTAC conjugates for the selective degradation of the NF-κB RelA/p65 subunit
Source: RSC Med Chem. 2025 May 8;16(9):4068–90. doi: 10.1039/d5md00316d (PMC12117510; doi:10.1039/d5md00316d)
Supplement: MD-016-D5MD00316D-s007 [file MD-016-D5MD00316D-s007.mol]

     RDKit          3D

 74 77  0  0  0  0  0  0  0  0999 V2000
    6.1231    1.1359    1.3404 O   0  0  0  0  0  0  0  0  0  0  0  0
    6.3870    0.0009    1.7091 C   0  0  0  0  0  0  0  0  0  0  0  0
    6.9014   -0.3258    2.9287 O   0  0  0  0  0  0  0  0  0  0  0  0
    7.1295    0.7971    3.7819 C   0  0  0  0  0  0  0  0  0  0  0  0
    6.2055   -1.2545    0.8883 C   0  0  0  0  0  0  0  0  0  0  0  0
    5.5130   -1.0069   -0.4490 C   0  0  0  0  0  0  0  0  0  0  0  0
    4.0431   -0.6205   -0.2922 C   0  0  0  0  0  0  0  0  0  0  0  0
    3.4640   -0.5614   -1.5977 O   0  0  0  0  0  0  0  0  0  0  0  0
    2.0910   -0.5507   -1.6343 C   0  0  0  0  0  0  0  0  0  0  0  0
    1.4780   -1.1970   -2.7082 C   0  0  0  0  0  0  0  0  0  0  0  0
    2.3052   -1.8417   -3.5891 O   0  0  0  0  0  0  0  0  0  0  0  0
    1.6960   -2.6153   -4.6147 C   0  0  0  0  0  0  0  0  0  0  0  0
    0.0926   -1.1193   -2.8244 C   0  0  0  0  0  0  0  0  0  0  0  0
   -0.6979   -0.4213   -1.8778 C   0  0  0  0  0  0  0  0  0  0  0  0
   -2.1238   -0.3144   -2.2916 C   0  0  0  0  0  0  0  0  0  0  0  0
   -2.6817    0.9520   -2.3127 N   0  0  0  0  0  0  0  0  0  0  0  0
   -2.5265    1.7117   -3.5461 C   0  0  0  0  0  0  0  0  0  0  0  0
   -2.3035    3.1600   -3.1113 C   0  0  0  0  0  0  0  0  0  0  0  0
   -1.7829    3.0312   -1.6802 C   0  0  0  0  0  0  0  0  0  0  0  0
   -2.6050    1.8504   -1.1726 C   0  0  0  0  0  0  0  0  0  0  0  0
   -2.2020    1.2335    0.1794 C   0  0  0  0  0  0  0  0  0  0  0  0
   -2.9910    0.0767    0.4795 O   0  0  0  0  0  0  0  0  0  0  0  0
   -4.1153    0.3509    1.3085 C   0  0  0  0  0  0  0  0  0  0  0  0
   -4.7466   -0.9924    1.7034 C   0  0  0  0  0  0  0  0  0  0  0  0
   -6.2440   -0.8515    1.9210 C   0  0  0  0  0  0  0  0  0  0  0  0
   -6.9145   -0.3012    0.6631 C   0  0  0  0  0  0  0  0  0  0  0  0
   -5.9544    0.5336   -0.1785 C   0  0  0  0  0  0  0  0  0  0  0  0
   -5.0436    1.2286    0.6696 O   0  0  0  0  0  0  0  0  0  0  0  0
   -2.6724   -1.2658   -2.8432 O   0  0  0  0  0  0  0  0  0  0  0  0
   -0.1045    0.1606   -0.7444 C   0  0  0  0  0  0  0  0  0  0  0  0
   -0.8135    0.8253    0.3186 N   0  0  0  0  0  0  0  0  0  0  0  0
   -0.3553    0.8827    1.6484 C   0  0  0  0  0  0  0  0  0  0  0  0
    0.6389   -0.0037    1.9418 O   0  0  0  0  0  0  0  0  0  0  0  0
    1.0650    0.0105    3.3063 C   0  0  0  0  0  0  0  0  0  0  0  0
    1.9611   -1.1624    3.5961 C   0  0  0  0  0  0  0  0  0  0  0  0
    2.2032   -2.2058    2.7904 C   0  0  0  0  0  0  0  0  0  0  0  0
   -0.8471    1.6169    2.5029 O   0  0  0  0  0  0  0  0  0  0  0  0
    1.3074    0.1270   -0.6892 C   0  0  0  0  0  0  0  0  0  0  0  0
    6.1888    1.3140    3.9959 H   0  0  0  0  0  0  0  0  0  0  0  0
    7.5431    0.4275    4.7245 H   0  0  0  0  0  0  0  0  0  0  0  0
    7.8543    1.4816    3.3297 H   0  0  0  0  0  0  0  0  0  0  0  0
    7.2024   -1.6686    0.6987 H   0  0  0  0  0  0  0  0  0  0  0  0
    5.6313   -1.9794    1.4755 H   0  0  0  0  0  0  0  0  0  0  0  0
    6.0354   -0.2289   -1.0200 H   0  0  0  0  0  0  0  0  0  0  0  0
    5.5772   -1.9174   -1.0585 H   0  0  0  0  0  0  0  0  0  0  0  0
    3.9634    0.3578    0.1908 H   0  0  0  0  0  0  0  0  0  0  0  0
    3.5313   -1.3773    0.3109 H   0  0  0  0  0  0  0  0  0  0  0  0
    2.4924   -3.1182   -5.1718 H   0  0  0  0  0  0  0  0  0  0  0  0
    1.0444   -3.3887   -4.1947 H   0  0  0  0  0  0  0  0  0  0  0  0
    1.1518   -1.9758   -5.3174 H   0  0  0  0  0  0  0  0  0  0  0  0
   -0.4126   -1.5695   -3.6755 H   0  0  0  0  0  0  0  0  0  0  0  0
   -3.4323    1.6021   -4.1505 H   0  0  0  0  0  0  0  0  0  0  0  0
   -1.6730    1.3344   -4.1214 H   0  0  0  0  0  0  0  0  0  0  0  0
   -3.2569    3.7031   -3.1146 H   0  0  0  0  0  0  0  0  0  0  0  0
   -1.6099    3.6927   -3.7689 H   0  0  0  0  0  0  0  0  0  0  0  0
   -0.7101    2.8128   -1.6948 H   0  0  0  0  0  0  0  0  0  0  0  0
   -1.9446    3.9406   -1.0951 H   0  0  0  0  0  0  0  0  0  0  0  0
   -3.6366    2.2099   -1.0676 H   0  0  0  0  0  0  0  0  0  0  0  0
   -2.4011    2.0165    0.9227 H   0  0  0  0  0  0  0  0  0  0  0  0
   -3.7729    0.8529    2.2216 H   0  0  0  0  0  0  0  0  0  0  0  0
   -4.5638   -1.7411    0.9205 H   0  0  0  0  0  0  0  0  0  0  0  0
   -4.2544   -1.3837    2.6007 H   0  0  0  0  0  0  0  0  0  0  0  0
   -6.6905   -1.8133    2.1954 H   0  0  0  0  0  0  0  0  0  0  0  0
   -6.4234   -0.1678    2.7604 H   0  0  0  0  0  0  0  0  0  0  0  0
   -7.3149   -1.1162    0.0493 H   0  0  0  0  0  0  0  0  0  0  0  0
   -7.7733    0.3093    0.9670 H   0  0  0  0  0  0  0  0  0  0  0  0
   -6.5121    1.2716   -0.7632 H   0  0  0  0  0  0  0  0  0  0  0  0
   -5.3986   -0.0896   -0.8892 H   0  0  0  0  0  0  0  0  0  0  0  0
    1.6221    0.9359    3.4902 H   0  0  0  0  0  0  0  0  0  0  0  0
    0.2044   -0.0398    3.9835 H   0  0  0  0  0  0  0  0  0  0  0  0
    2.4354   -1.1486    4.5761 H   0  0  0  0  0  0  0  0  0  0  0  0
    1.7427   -2.2908    1.8092 H   0  0  0  0  0  0  0  0  0  0  0  0
    2.8594   -3.0117    3.1041 H   0  0  0  0  0  0  0  0  0  0  0  0
    1.8216    0.6899    0.0839 H   0  0  0  0  0  0  0  0  0  0  0  0
  1  2  2  0
  2  3  1  0
  3  4  1  0
  2  5  1  0
  5  6  1  0
  6  7  1  0
  7  8  1  0
  8  9  1  0
  9 10  2  0
 10 11  1  0
 11 12  1  0
 10 13  1  0
 13 14  2  0
 14 15  1  0
 15 16  1  0
 16 17  1  0
 17 18  1  0
 18 19  1  0
 19 20  1  0
 20 21  1  0
 21 22  1  0
 22 23  1  0
 23 24  1  0
 24 25  1  0
 25 26  1  0
 26 27  1  0
 27 28  1  0
 15 29  2  0
 14 30  1  0
 30 31  1  0
 31 32  1  0
 32 33  1  0
 33 34  1  0
 34 35  1  0
 35 36  2  0
 32 37  2  0
 30 38  2  0
 38  9  1  0
 20 16  1  0
 31 21  1  0
 28 23  1  0
  4 39  1  0
  4 40  1  0
  4 41  1  0
  5 42  1  0
  5 43  1  0
  6 44  1  0
  6 45  1  0
  7 46  1  0
  7 47  1  0
 12 48  1  0
 12 49  1  0
 12 50  1  0
 13 51  1  0
 17 52  1  0
 17 53  1  0
 18 54  1  0
 18 55  1  0
 19 56  1  0
 19 57  1  0
 20 58  1  0
 21 59  1  0
 23 60  1  0
 24 61  1  0
 24 62  1  0
 25 63  1  0
 25 64  1  0
 26 65  1  0
 26 66  1  0
 27 67  1  0
 27 68  1  0
 34 69  1  0
 34 70  1  0
 35 71  1  0
 36 72  1  0
 36 73  1  0
 38 74  1  0
M  END
