# Supplementary material for: Design, synthesis and evaluation of pyrrolobenzodiazepine (PBD)-based PROTAC conjugates for the selective degradation of the NF-κB RelA/p65 subunit
Source: RSC Med Chem. 2025 May 8;16(9):4068–90. doi: 10.1039/d5md00316d (PMC12117510; doi:10.1039/d5md00316d)
Supplement: MD-016-D5MD00316D-s008 [file MD-016-D5MD00316D-s008.mol]

     RDKit          3D

 71 74  0  0  0  0  0  0  0  0999 V2000
   -7.3066    1.6281    3.2106 O   0  0  0  0  0  0  0  0  0  0  0  0
   -6.5806    0.6459    3.7694 C   0  0  0  0  0  0  0  0  0  0  0  0
   -5.2589    0.3699    3.1034 C   0  0  0  0  0  0  0  0  0  0  0  0
   -4.9300    1.3121    1.9443 C   0  0  0  0  0  0  0  0  0  0  0  0
   -3.5435    1.0416    1.3651 C   0  0  0  0  0  0  0  0  0  0  0  0
   -3.5269   -0.2705    0.8028 O   0  0  0  0  0  0  0  0  0  0  0  0
   -2.4711   -0.5560   -0.0286 C   0  0  0  0  0  0  0  0  0  0  0  0
   -2.6875   -1.5299   -1.0218 C   0  0  0  0  0  0  0  0  0  0  0  0
   -3.9459   -2.0763   -1.0649 O   0  0  0  0  0  0  0  0  0  0  0  0
   -4.2458   -2.9570   -2.1423 C   0  0  0  0  0  0  0  0  0  0  0  0
   -1.6465   -1.8696   -1.8946 C   0  0  0  0  0  0  0  0  0  0  0  0
   -0.3799   -1.2678   -1.7830 C   0  0  0  0  0  0  0  0  0  0  0  0
    0.6201   -1.5796   -2.8459 C   0  0  0  0  0  0  0  0  0  0  0  0
    1.9777   -1.4176   -2.6307 N   0  0  0  0  0  0  0  0  0  0  0  0
    2.8928   -1.4801   -3.7613 C   0  0  0  0  0  0  0  0  0  0  0  0
    4.2844   -1.6098   -3.1557 C   0  0  0  0  0  0  0  0  0  0  0  0
    4.1325   -0.9711   -1.7816 C   0  0  0  0  0  0  0  0  0  0  0  0
    2.7272   -1.4168   -1.3644 C   0  0  0  0  0  0  0  0  0  0  0  0
    2.1081   -0.6752   -0.1629 C   0  0  0  0  0  0  0  0  0  0  0  0
    3.0861   -0.0496    0.6646 O   0  0  0  0  0  0  0  0  0  0  0  0
    2.8832   -0.2969    2.0524 C   0  0  0  0  0  0  0  0  0  0  0  0
    3.9164    0.5143    2.8364 C   0  0  0  0  0  0  0  0  0  0  0  0
    3.4769    0.7897    4.2748 C   0  0  0  0  0  0  0  0  0  0  0  0
    2.4891   -0.2619    4.7587 C   0  0  0  0  0  0  0  0  0  0  0  0
    1.3024   -0.4003    3.8064 C   0  0  0  0  0  0  0  0  0  0  0  0
    1.5787    0.0749    2.4875 O   0  0  0  0  0  0  0  0  0  0  0  0
    0.1856   -1.9478   -3.9398 O   0  0  0  0  0  0  0  0  0  0  0  0
   -0.1783   -0.3102   -0.7806 C   0  0  0  0  0  0  0  0  0  0  0  0
    1.0850    0.2855   -0.5514 N   0  0  0  0  0  0  0  0  0  0  0  0
    1.4311    1.4569   -1.2171 C   0  0  0  0  0  0  0  0  0  0  0  0
    0.3361    2.1046   -1.7161 O   0  0  0  0  0  0  0  0  0  0  0  0
    0.5940    3.2814   -2.4866 C   0  0  0  0  0  0  0  0  0  0  0  0
    0.5898    2.9083   -3.9370 C   0  0  0  0  0  0  0  0  0  0  0  0
    1.6115    3.1250   -4.7765 C   0  0  0  0  0  0  0  0  0  0  0  0
    2.5737    1.8754   -1.3530 O   0  0  0  0  0  0  0  0  0  0  0  0
   -1.2143    0.0377    0.0959 C   0  0  0  0  0  0  0  0  0  0  0  0
   -7.0091    0.0535    4.7476 O   0  0  0  0  0  0  0  0  0  0  0  0
   -8.1194    1.6594    3.7572 H   0  0  0  0  0  0  0  0  0  0  0  0
   -4.4847    0.4603    3.8725 H   0  0  0  0  0  0  0  0  0  0  0  0
   -5.2828   -0.6653    2.7471 H   0  0  0  0  0  0  0  0  0  0  0  0
   -4.9766    2.3538    2.2823 H   0  0  0  0  0  0  0  0  0  0  0  0
   -5.6825    1.1898    1.1565 H   0  0  0  0  0  0  0  0  0  0  0  0
   -3.3338    1.7916    0.5913 H   0  0  0  0  0  0  0  0  0  0  0  0
   -2.7940    1.1175    2.1617 H   0  0  0  0  0  0  0  0  0  0  0  0
   -5.2987   -3.2463   -2.0563 H   0  0  0  0  0  0  0  0  0  0  0  0
   -3.6443   -3.8708   -2.0799 H   0  0  0  0  0  0  0  0  0  0  0  0
   -4.1143   -2.4588   -3.1097 H   0  0  0  0  0  0  0  0  0  0  0  0
   -1.7993   -2.5944   -2.6902 H   0  0  0  0  0  0  0  0  0  0  0  0
    2.7865   -0.5478   -4.3287 H   0  0  0  0  0  0  0  0  0  0  0  0
    2.6535   -2.3215   -4.4199 H   0  0  0  0  0  0  0  0  0  0  0  0
    5.0544   -1.1319   -3.7684 H   0  0  0  0  0  0  0  0  0  0  0  0
    4.5477   -2.6696   -3.0435 H   0  0  0  0  0  0  0  0  0  0  0  0
    4.9051   -1.3042   -1.0809 H   0  0  0  0  0  0  0  0  0  0  0  0
    4.2032    0.1164   -1.8798 H   0  0  0  0  0  0  0  0  0  0  0  0
    2.8024   -2.4769   -1.0774 H   0  0  0  0  0  0  0  0  0  0  0  0
    1.6022   -1.4535    0.4297 H   0  0  0  0  0  0  0  0  0  0  0  0
    3.0347   -1.3720    2.2294 H   0  0  0  0  0  0  0  0  0  0  0  0
    4.1165    1.4717    2.3372 H   0  0  0  0  0  0  0  0  0  0  0  0
    4.8727   -0.0239    2.8227 H   0  0  0  0  0  0  0  0  0  0  0  0
    3.0026    1.7794    4.3243 H   0  0  0  0  0  0  0  0  0  0  0  0
    4.3540    0.8266    4.9331 H   0  0  0  0  0  0  0  0  0  0  0  0
    2.1342   -0.0390    5.7713 H   0  0  0  0  0  0  0  0  0  0  0  0
    3.0118   -1.2244    4.8234 H   0  0  0  0  0  0  0  0  0  0  0  0
    0.9875   -1.4478    3.7452 H   0  0  0  0  0  0  0  0  0  0  0  0
    0.4467    0.1712    4.1780 H   0  0  0  0  0  0  0  0  0  0  0  0
   -0.2268    3.9794   -2.2941 H   0  0  0  0  0  0  0  0  0  0  0  0
    1.5150    3.7915   -2.1813 H   0  0  0  0  0  0  0  0  0  0  0  0
   -0.3065    2.4172   -4.3088 H   0  0  0  0  0  0  0  0  0  0  0  0
    2.5316    3.5942   -4.4387 H   0  0  0  0  0  0  0  0  0  0  0  0
    1.5469    2.8111   -5.8118 H   0  0  0  0  0  0  0  0  0  0  0  0
   -1.0029    0.7561    0.8824 H   0  0  0  0  0  0  0  0  0  0  0  0
  1  2  1  0
  2  3  1  0
  3  4  1  0
  4  5  1  0
  5  6  1  0
  6  7  1  0
  7  8  2  0
  8  9  1  0
  9 10  1  0
  8 11  1  0
 11 12  2  0
 12 13  1  0
 13 14  1  0
 14 15  1  0
 15 16  1  0
 16 17  1  0
 17 18  1  0
 18 19  1  0
 19 20  1  0
 20 21  1  0
 21 22  1  0
 22 23  1  0
 23 24  1  0
 24 25  1  0
 25 26  1  0
 13 27  2  0
 12 28  1  0
 28 29  1  0
 29 30  1  0
 30 31  1  0
 31 32  1  0
 32 33  1  0
 33 34  2  0
 30 35  2  0
 28 36  2  0
  2 37  2  0
 36  7  1  0
 18 14  1  0
 29 19  1  0
 26 21  1  0
  1 38  1  0
  3 39  1  0
  3 40  1  0
  4 41  1  0
  4 42  1  0
  5 43  1  0
  5 44  1  0
 10 45  1  0
 10 46  1  0
 10 47  1  0
 11 48  1  0
 15 49  1  0
 15 50  1  0
 16 51  1  0
 16 52  1  0
 17 53  1  0
 17 54  1  0
 18 55  1  0
 19 56  1  0
 21 57  1  0
 22 58  1  0
 22 59  1  0
 23 60  1  0
 23 61  1  0
 24 62  1  0
 24 63  1  0
 25 64  1  0
 25 65  1  0
 32 66  1  0
 32 67  1  0
 33 68  1  0
 34 69  1  0
 34 70  1  0
 36 71  1  0
M  END
