# Supplementary material for: Design, synthesis and evaluation of pyrrolobenzodiazepine (PBD)-based PROTAC conjugates for the selective degradation of the NF-κB RelA/p65 subunit
Source: RSC Med Chem. 2025 May 8;16(9):4068–90. doi: 10.1039/d5md00316d (PMC12117510; doi:10.1039/d5md00316d)
Supplement: MD-016-D5MD00316D-s009 [file MD-016-D5MD00316D-s009.mol]

     RDKit          3D

 79 84  0  0  0  0  0  0  0  0999 V2000
   -9.3153    1.9295    1.7374 C   0  0  1  0  0  0  0  0  0  0  0  0
   -9.5118    0.7333    2.5398 N   0  0  0  0  0  0  0  0  0  0  0  0
  -10.7170    0.8144    3.3457 C   0  0  0  0  0  0  0  0  0  0  0  0
  -11.5058    1.9461    2.7101 C   0  0  0  0  0  0  0  0  0  0  0  0
  -10.4189    2.8803    2.1922 C   0  0  0  0  0  0  0  0  0  0  0  0
   -8.8098   -0.4444    2.4001 C   0  0  0  0  0  0  0  0  0  0  0  0
   -7.6873   -0.4912    1.4246 C   0  0  0  0  0  0  0  0  0  0  0  0
   -7.5167   -1.7115    0.7410 C   0  0  0  0  0  0  0  0  0  0  0  0
   -6.5234   -1.8547   -0.2307 C   0  0  0  0  0  0  0  0  0  0  0  0
   -6.3000   -3.0010   -0.9522 O   0  0  0  0  0  0  0  0  0  0  0  0
   -7.0100   -4.1669   -0.5601 C   0  0  0  0  0  0  0  0  0  0  0  0
   -5.6923   -0.7613   -0.5273 C   0  0  0  0  0  0  0  0  0  0  0  0
   -4.7521   -0.9584   -1.5125 O   0  0  0  0  0  0  0  0  0  0  0  0
   -4.1196    0.2101   -2.0415 C   0  0  0  0  0  0  0  0  0  0  0  0
   -3.3289   -0.1842   -3.2880 C   0  0  0  0  0  0  0  0  0  0  0  0
   -2.1709   -1.1458   -3.0096 C   0  0  0  0  0  0  0  0  0  0  0  0
   -0.9784   -0.4575   -2.3569 C   0  0  0  0  0  0  0  0  0  0  0  0
    0.2278   -1.0480   -2.6947 N   0  0  0  0  0  0  0  0  0  0  0  0
    1.4910   -0.7396   -2.1436 C   0  0  0  0  0  0  0  0  0  0  0  0
    1.6432   -0.0817   -0.9187 C   0  0  0  0  0  0  0  0  0  0  0  0
    2.9063    0.1889   -0.3797 C   0  0  0  0  0  0  0  0  0  0  0  0
    4.0017   -0.2152   -1.1315 C   0  0  0  0  0  0  0  0  0  0  0  0
    5.3049   -0.0440   -0.7835 O   0  0  0  0  0  0  0  0  0  0  0  0
    6.0675   -0.5343   -1.8132 C   0  0  0  0  0  0  0  0  0  0  0  0
    7.5130   -0.4347   -1.7299 C   0  0  0  0  0  0  0  0  0  0  0  0
    7.9350   -0.0371   -0.4745 N   0  0  0  0  0  0  0  0  0  0  0  0
    9.2363    0.1822   -0.0778 C   0  0  0  0  0  0  0  0  0  0  0  0
   10.3786    0.1382   -0.8392 C   0  0  0  0  0  0  0  0  0  0  0  0
   11.4547    0.4329   -0.0323 N   0  0  0  0  0  0  0  0  0  0  0  0
   12.8142    0.4841   -0.5316 C   0  0  0  0  0  0  0  0  0  0  0  0
   11.0263    0.6241    1.2717 C   0  0  0  0  0  0  0  0  0  0  0  0
   11.8101    0.8665    2.4714 C   0  0  0  0  0  0  0  0  0  0  0  0
   13.1006    1.1813    2.1664 O   0  0  0  0  0  0  0  0  0  0  0  0
   13.9264    1.4316    3.3061 C   0  0  0  0  0  0  0  0  0  0  0  0
   11.3757    0.7942    3.6171 O   0  0  0  0  0  0  0  0  0  0  0  0
    9.6390    0.5035    1.2377 C   0  0  0  0  0  0  0  0  0  0  0  0
    8.2406   -0.6921   -2.6858 O   0  0  0  0  0  0  0  0  0  0  0  0
    5.2426   -1.0482   -2.7941 C   0  0  0  0  0  0  0  0  0  0  0  0
    3.9070   -0.8606   -2.3549 C   0  0  0  0  0  0  0  0  0  0  0  0
    2.6272   -1.1509   -2.8640 C   0  0  0  0  0  0  0  0  0  0  0  0
   -1.1120    0.5177   -1.6253 O   0  0  0  0  0  0  0  0  0  0  0  0
   -5.8334    0.4300    0.1932 C   0  0  0  0  0  0  0  0  0  0  0  0
   -6.8297    0.5918    1.1660 C   0  0  0  0  0  0  0  0  0  0  0  0
   -6.8255    1.8348    1.8282 N   0  0  0  0  0  0  0  0  0  0  0  0
   -7.9398    2.4469    2.0819 C   0  0  0  0  0  0  0  0  0  0  0  0
   -9.1140   -1.4678    3.0083 O   0  0  0  0  0  0  0  0  0  0  0  0
   -9.3946    1.6817    0.6762 H   0  0  0  0  0  0  0  0  0  0  0  0
  -11.2682   -0.1320    3.3471 H   0  0  0  0  0  0  0  0  0  0  0  0
  -10.4219    1.0619    4.3714 H   0  0  0  0  0  0  0  0  0  0  0  0
  -12.0930    1.5660    1.8650 H   0  0  0  0  0  0  0  0  0  0  0  0
  -12.1893    2.4354    3.4109 H   0  0  0  0  0  0  0  0  0  0  0  0
  -10.0860    3.5333    3.0070 H   0  0  0  0  0  0  0  0  0  0  0  0
  -10.7693    3.5224    1.3779 H   0  0  0  0  0  0  0  0  0  0  0  0
   -8.1867   -2.5338    0.9791 H   0  0  0  0  0  0  0  0  0  0  0  0
   -6.6524   -4.9995   -1.1761 H   0  0  0  0  0  0  0  0  0  0  0  0
   -8.0813   -4.0541   -0.7560 H   0  0  0  0  0  0  0  0  0  0  0  0
   -6.8174   -4.4253    0.4890 H   0  0  0  0  0  0  0  0  0  0  0  0
   -4.8804    0.9384   -2.3435 H   0  0  0  0  0  0  0  0  0  0  0  0
   -3.4716    0.6642   -1.2872 H   0  0  0  0  0  0  0  0  0  0  0  0
   -2.9530    0.7187   -3.7842 H   0  0  0  0  0  0  0  0  0  0  0  0
   -4.0147   -0.6812   -3.9881 H   0  0  0  0  0  0  0  0  0  0  0  0
   -2.4826   -1.9778   -2.3639 H   0  0  0  0  0  0  0  0  0  0  0  0
   -1.8531   -1.5744   -3.9681 H   0  0  0  0  0  0  0  0  0  0  0  0
    0.2293   -1.6493   -3.5073 H   0  0  0  0  0  0  0  0  0  0  0  0
    0.7773    0.2152   -0.3309 H   0  0  0  0  0  0  0  0  0  0  0  0
    3.0196    0.6795    0.5819 H   0  0  0  0  0  0  0  0  0  0  0  0
    7.2128    0.0963    0.2239 H   0  0  0  0  0  0  0  0  0  0  0  0
   10.5272   -0.0875   -1.8888 H   0  0  0  0  0  0  0  0  0  0  0  0
   12.8070    0.4240   -1.6264 H   0  0  0  0  0  0  0  0  0  0  0  0
   13.3723   -0.3590   -0.1144 H   0  0  0  0  0  0  0  0  0  0  0  0
   13.2599    1.4393   -0.2433 H   0  0  0  0  0  0  0  0  0  0  0  0
   13.5067    2.2331    3.9240 H   0  0  0  0  0  0  0  0  0  0  0  0
   14.9066    1.7582    2.9461 H   0  0  0  0  0  0  0  0  0  0  0  0
   14.0563    0.5099    3.8831 H   0  0  0  0  0  0  0  0  0  0  0  0
    9.0011    0.6116    2.1090 H   0  0  0  0  0  0  0  0  0  0  0  0
    5.5815   -1.5028   -3.7129 H   0  0  0  0  0  0  0  0  0  0  0  0
    2.5361   -1.6552   -3.8208 H   0  0  0  0  0  0  0  0  0  0  0  0
   -5.1582    1.2675    0.0337 H   0  0  0  0  0  0  0  0  0  0  0  0
   -7.8769    3.4185    2.6008 H   0  0  0  0  0  0  0  0  0  0  0  0
  1  2  1  0
  2  3  1  0
  3  4  1  0
  4  5  1  0
  2  6  1  0
  6  7  1  0
  7  8  2  0
  8  9  1  0
  9 10  1  0
 10 11  1  0
  9 12  2  0
 12 13  1  0
 13 14  1  0
 14 15  1  0
 15 16  1  0
 16 17  1  0
 17 18  1  0
 18 19  1  0
 19 20  2  0
 20 21  1  0
 21 22  2  0
 22 23  1  0
 23 24  1  0
 24 25  1  0
 25 26  1  0
 26 27  1  0
 27 28  2  0
 28 29  1  0
 29 30  1  0
 29 31  1  0
 31 32  1  0
 32 33  1  0
 33 34  1  0
 32 35  2  0
 31 36  2  0
 25 37  2  0
 24 38  2  0
 22 39  1  0
 39 40  2  0
 17 41  2  0
 12 42  1  0
 42 43  2  0
 43 44  1  0
 44 45  2  0
  6 46  2  0
 45  1  1  0
  5  1  1  0
 43  7  1  0
 40 19  1  0
 36 27  1  0
 39 38  1  0
  1 47  1  6
  3 48  1  0
  3 49  1  0
  4 50  1  0
  4 51  1  0
  5 52  1  0
  5 53  1  0
  8 54  1  0
 11 55  1  0
 11 56  1  0
 11 57  1  0
 14 58  1  0
 14 59  1  0
 15 60  1  0
 15 61  1  0
 16 62  1  0
 16 63  1  0
 18 64  1  0
 20 65  1  0
 21 66  1  0
 26 67  1  0
 28 68  1  0
 30 69  1  0
 30 70  1  0
 30 71  1  0
 34 72  1  0
 34 73  1  0
 34 74  1  0
 36 75  1  0
 38 76  1  0
 40 77  1  0
 42 78  1  0
 45 79  1  0
M  END
