# Supplementary material for: Design, synthesis and evaluation of pyrrolobenzodiazepine (PBD)-based PROTAC conjugates for the selective degradation of the NF-κB RelA/p65 subunit
Source: RSC Med Chem. 2025 May 8;16(9):4068–90. doi: 10.1039/d5md00316d (PMC12117510; doi:10.1039/d5md00316d)
Supplement: MD-016-D5MD00316D-s010 [file MD-016-D5MD00316D-s010.mol]

     RDKit          3D

 39 40  0  0  0  0  0  0  0  0999 V2000
    1.8758   -1.2574    2.8554 O   0  0  0  0  0  0  0  0  0  0  0  0
    1.6449   -1.1887    1.4254 S   0  0  0  0  0  0  0  0  0  0  0  0
    0.1295   -0.2964    1.1462 C   0  0  0  0  0  0  0  0  0  0  0  0
   -0.1954   -0.1175   -0.3334 C   0  0  0  0  0  0  0  0  0  0  0  0
   -1.5096    0.6411   -0.5553 C   0  0  0  0  0  0  0  0  0  0  0  0
   -2.6685    0.0031    0.0795 N   0  0  0  0  0  0  0  0  0  0  0  0
   -2.9572   -1.3322   -0.4992 C   0  0  0  0  0  0  0  0  0  0  0  0
   -4.4260   -1.7412   -0.3094 C   0  0  0  0  0  0  0  0  0  0  0  0
   -5.3330   -0.8695   -0.9978 O   0  0  0  0  0  0  0  0  0  0  0  0
   -4.8451    0.4733   -1.1132 C   0  0  0  0  0  0  0  0  0  0  0  0
   -3.8743    0.8619    0.0127 C   0  0  0  0  0  0  0  0  0  0  0  0
    2.9189   -0.1303    0.7669 C   0  0  0  0  0  0  0  0  0  0  0  0
    3.3943    0.9341    1.5450 C   0  0  0  0  0  0  0  0  0  0  0  0
    4.4117    1.7541    1.0485 C   0  0  0  0  0  0  0  0  0  0  0  0
    4.9572    1.5017   -0.2090 C   0  0  0  0  0  0  0  0  0  0  0  0
    5.9051    2.3263   -0.6727 F   0  0  0  0  0  0  0  0  0  0  0  0
    4.4923    0.4270   -0.9605 C   0  0  0  0  0  0  0  0  0  0  0  0
    5.0609    0.1775   -2.2673 N   0  0  0  0  0  0  0  0  0  0  0  0
    6.2929    0.1926   -2.3738 O   0  0  0  0  0  0  0  0  0  0  0  0
    4.2622   -0.0612   -3.1840 O   0  0  0  0  0  0  0  0  0  0  0  0
    3.4708   -0.4049   -0.4880 C   0  0  0  0  0  0  0  0  0  0  0  0
    1.6345   -2.3944    0.6201 O   0  0  0  0  0  0  0  0  0  0  0  0
   -0.6485   -0.8766    1.6535 H   0  0  0  0  0  0  0  0  0  0  0  0
    0.2161    0.6688    1.6557 H   0  0  0  0  0  0  0  0  0  0  0  0
    0.6063    0.4466   -0.8235 H   0  0  0  0  0  0  0  0  0  0  0  0
   -0.2293   -1.0912   -0.8357 H   0  0  0  0  0  0  0  0  0  0  0  0
   -1.6770    0.7713   -1.6322 H   0  0  0  0  0  0  0  0  0  0  0  0
   -1.3770    1.6465   -0.1344 H   0  0  0  0  0  0  0  0  0  0  0  0
   -2.3118   -2.0784   -0.0235 H   0  0  0  0  0  0  0  0  0  0  0  0
   -2.7431   -1.3341   -1.5761 H   0  0  0  0  0  0  0  0  0  0  0  0
   -4.6963   -1.7522    0.7530 H   0  0  0  0  0  0  0  0  0  0  0  0
   -4.5879   -2.7525   -0.6960 H   0  0  0  0  0  0  0  0  0  0  0  0
   -5.7149    1.1381   -1.1050 H   0  0  0  0  0  0  0  0  0  0  0  0
   -4.3648    0.5789   -2.0929 H   0  0  0  0  0  0  0  0  0  0  0  0
   -4.3965    0.7483    0.9713 H   0  0  0  0  0  0  0  0  0  0  0  0
   -3.6119    1.9234   -0.0665 H   0  0  0  0  0  0  0  0  0  0  0  0
    2.9882    1.1239    2.5380 H   0  0  0  0  0  0  0  0  0  0  0  0
    4.7868    2.5876    1.6372 H   0  0  0  0  0  0  0  0  0  0  0  0
    3.1200   -1.2476   -1.0819 H   0  0  0  0  0  0  0  0  0  0  0  0
  1  2  2  0
  2  3  1  0
  3  4  1  0
  4  5  1  0
  5  6  1  0
  6  7  1  0
  7  8  1  0
  8  9  1  0
  9 10  1  0
 10 11  1  0
  2 12  1  0
 12 13  2  0
 13 14  1  0
 14 15  2  0
 15 16  1  0
 15 17  1  0
 17 18  1  0
 18 19  1  0
 18 20  2  0
 17 21  2  0
  2 22  2  0
 11  6  1  0
 21 12  1  0
  3 23  1  0
  3 24  1  0
  4 25  1  0
  4 26  1  0
  5 27  1  0
  5 28  1  0
  7 29  1  0
  7 30  1  0
  8 31  1  0
  8 32  1  0
 10 33  1  0
 10 34  1  0
 11 35  1  0
 11 36  1  0
 13 37  1  0
 14 38  1  0
 21 39  1  0
M  CHG  2  18   1  19  -1
M  END
