# Supplementary material for: Design, synthesis and evaluation of pyrrolobenzodiazepine (PBD)-based PROTAC conjugates for the selective degradation of the NF-κB RelA/p65 subunit
Source: RSC Med Chem. 2025 May 8;16(9):4068–90. doi: 10.1039/d5md00316d (PMC12117510; doi:10.1039/d5md00316d)
Supplement: MD-016-D5MD00316D-s011 [file MD-016-D5MD00316D-s011.mol]

     RDKit          3D

 38 40  0  0  0  0  0  0  0  0999 V2000
   -4.5313   -1.7072   -0.2659 C   0  0  0  0  0  0  0  0  0  0  0  0
   -4.0197   -0.3846   -0.1710 O   0  0  0  0  0  0  0  0  0  0  0  0
   -2.6885   -0.2297    0.1456 C   0  0  0  0  0  0  0  0  0  0  0  0
   -2.1885    1.0969    0.1024 C   0  0  0  0  0  0  0  0  0  0  0  0
   -3.0110    2.1894   -0.2576 C   0  0  0  0  0  0  0  0  0  0  0  0
   -2.5285    3.4971   -0.2946 C   0  0  0  0  0  0  0  0  0  0  0  0
   -1.2055    3.7475    0.0296 C   0  0  0  0  0  0  0  0  0  0  0  0
   -0.3698    2.6890    0.3878 C   0  0  0  0  0  0  0  0  0  0  0  0
   -0.8306    1.3486    0.4323 C   0  0  0  0  0  0  0  0  0  0  0  0
    0.0043    0.2549    0.7920 C   0  0  0  0  0  0  0  0  0  0  0  0
    1.4184    0.4743    1.1585 C   0  0  0  0  0  0  0  0  0  0  0  0
    2.5011    0.2212    0.3973 C   0  0  0  0  0  0  0  0  0  0  0  0
    2.4476   -0.3226   -0.9857 C   0  0  0  0  0  0  0  0  0  0  0  0
    1.4226   -0.5572   -1.6146 O   0  0  0  0  0  0  0  0  0  0  0  0
    3.8227    0.5145    1.0127 C   0  0  0  0  0  0  0  0  0  0  0  0
    4.9122    0.1976    0.2462 N   0  0  0  0  0  0  0  0  0  0  0  0
    4.8884   -0.3201   -1.0100 C   0  0  0  0  0  0  0  0  0  0  0  0
    3.6697   -0.5567   -1.5636 N   0  0  0  0  0  0  0  0  0  0  0  0
    6.2921   -0.6471   -1.8373 S   0  0  0  0  0  0  0  0  0  0  0  0
    3.9643    1.0142    2.1243 O   0  0  0  0  0  0  0  0  0  0  0  0
   -0.5115   -1.0545    0.8160 C   0  0  0  0  0  0  0  0  0  0  0  0
    0.3380   -2.0649    1.2067 O   0  0  0  0  0  0  0  0  0  0  0  0
    0.2062   -3.2654    0.4491 C   0  0  0  0  0  0  0  0  0  0  0  0
   -1.8529   -1.2880    0.5125 C   0  0  0  0  0  0  0  0  0  0  0  0
   -4.5279   -2.2001    0.7116 H   0  0  0  0  0  0  0  0  0  0  0  0
   -3.9824   -2.2939   -1.0098 H   0  0  0  0  0  0  0  0  0  0  0  0
   -5.5715   -1.6393   -0.5989 H   0  0  0  0  0  0  0  0  0  0  0  0
   -4.0555    2.0213   -0.5156 H   0  0  0  0  0  0  0  0  0  0  0  0
   -3.1893    4.3124   -0.5756 H   0  0  0  0  0  0  0  0  0  0  0  0
   -0.8191    4.7628    0.0056 H   0  0  0  0  0  0  0  0  0  0  0  0
    0.6620    2.9279    0.6359 H   0  0  0  0  0  0  0  0  0  0  0  0
    1.5327    0.8711    2.1670 H   0  0  0  0  0  0  0  0  0  0  0  0
    5.8131    0.3916    0.6643 H   0  0  0  0  0  0  0  0  0  0  0  0
    3.6389   -0.9267   -2.5049 H   0  0  0  0  0  0  0  0  0  0  0  0
   -0.6212   -3.8713    0.8308 H   0  0  0  0  0  0  0  0  0  0  0  0
    0.0826   -3.0654   -0.6212 H   0  0  0  0  0  0  0  0  0  0  0  0
    1.1277   -3.8416    0.5769 H   0  0  0  0  0  0  0  0  0  0  0  0
   -2.2396   -2.2957    0.5886 H   0  0  0  0  0  0  0  0  0  0  0  0
  1  2  1  0
  2  3  1  0
  3  4  2  0
  4  5  1  0
  5  6  2  0
  6  7  1  0
  7  8  2  0
  4  9  1  0
  9 10  2  0
 10 11  1  0
 11 12  2  3
 12 13  1  0
 13 14  2  0
 12 15  1  0
 15 16  1  0
 16 17  1  0
 17 18  1  0
 17 19  2  0
 15 20  2  0
 10 21  1  0
 21 22  1  0
 22 23  1  0
 21 24  2  0
 24  3  1  0
  9  8  1  0
 18 13  1  0
  1 25  1  0
  1 26  1  0
  1 27  1  0
  5 28  1  0
  6 29  1  0
  7 30  1  0
  8 31  1  0
 11 32  1  0
 16 33  1  0
 18 34  1  0
 23 35  1  0
 23 36  1  0
 23 37  1  0
 24 38  1  0
M  END
