# Supplementary material for: Design, synthesis and evaluation of pyrrolobenzodiazepine (PBD)-based PROTAC conjugates for the selective degradation of the NF-κB RelA/p65 subunit
Source: RSC Med Chem. 2025 May 8;16(9):4068–90. doi: 10.1039/d5md00316d (PMC12117510; doi:10.1039/d5md00316d)
Supplement: MD-016-D5MD00316D-s012 [file MD-016-D5MD00316D-s012.mol]

     RDKit          3D

104110  0  0  0  0  0  0  0  0999 V2000
   13.7451    0.1528   -0.5679 O   0  0  0  0  0  0  0  0  0  0  0  0
   12.5856   -0.0685   -0.2828 C   0  0  0  0  0  0  0  0  0  0  0  0
   11.5323   -0.3357   -1.1347 N   0  0  0  0  0  0  0  0  0  0  0  0
   11.5939   -0.3581   -2.5909 C   0  0  0  0  0  0  0  0  0  0  0  0
   11.9885    1.0195   -3.1243 C   0  0  0  0  0  0  0  0  0  0  0  0
   13.2123    1.1235   -3.7367 N   0  0  0  0  0  0  0  0  0  0  0  0
   14.1874    0.1691   -3.8659 C   0  0  0  0  0  0  0  0  0  0  0  0
   13.9035   -1.1961   -3.2944 C   0  0  0  0  0  0  0  0  0  0  0  0
   12.4181   -1.4920   -3.1942 C   0  0  0  0  0  0  0  0  0  0  0  0
   15.2544    0.4365   -4.4162 O   0  0  0  0  0  0  0  0  0  0  0  0
   11.2753    2.0123   -2.9697 O   0  0  0  0  0  0  0  0  0  0  0  0
   10.2672   -0.4359   -0.4246 C   0  0  0  0  0  0  0  0  0  0  0  0
   10.6635   -0.2788    1.0071 C   0  0  0  0  0  0  0  0  0  0  0  0
   12.0429   -0.0653    1.0788 C   0  0  0  0  0  0  0  0  0  0  0  0
   12.7217    0.0939    2.2682 C   0  0  0  0  0  0  0  0  0  0  0  0
   11.9716    0.0065    3.4344 C   0  0  0  0  0  0  0  0  0  0  0  0
   10.5796   -0.2188    3.3768 C   0  0  0  0  0  0  0  0  0  0  0  0
    9.8845   -0.3321    2.1580 C   0  0  0  0  0  0  0  0  0  0  0  0
    8.5203   -0.6265    2.0659 N   0  0  0  0  0  0  0  0  0  0  0  0
    7.6762   -0.4927    3.2535 C   0  0  0  0  0  0  0  0  0  0  0  0
    6.2321   -0.8656    2.8975 C   0  0  0  0  0  0  0  0  0  0  0  0
    5.2921   -0.8193    4.1082 C   0  0  0  0  0  0  0  0  0  0  0  0
    5.0219    0.5866    4.6593 C   0  0  0  0  0  0  0  0  0  0  0  0
    4.0885    1.4150    3.7721 C   0  0  0  0  0  0  0  0  0  0  0  0
    2.6257    1.0002    3.9043 C   0  0  0  0  0  0  0  0  0  0  0  0
    1.9068    1.2456    2.7464 N   0  0  0  0  0  0  0  0  0  0  0  0
    0.5274    1.0291    2.5383 C   0  0  0  0  0  0  0  0  0  0  0  0
   -0.3584    0.6355    3.5388 C   0  0  0  0  0  0  0  0  0  0  0  0
   -1.7033    0.4360    3.2307 C   0  0  0  0  0  0  0  0  0  0  0  0
   -2.5427    0.0600    4.2113 F   0  0  0  0  0  0  0  0  0  0  0  0
   -2.2012    0.6105    1.9345 C   0  0  0  0  0  0  0  0  0  0  0  0
   -3.5727    0.3434    1.7330 N   0  0  0  0  0  0  0  0  0  0  0  0
   -4.2731    0.3876    0.5402 C   0  0  0  0  0  0  0  0  0  0  0  0
   -5.7100   -0.0723    0.7235 C   0  0  0  0  0  0  0  0  0  0  0  0
   -6.4345   -0.3424   -0.5920 C   0  0  0  0  0  0  0  0  0  0  0  0
   -6.9193    0.9312   -1.2872 C   0  0  0  0  0  0  0  0  0  0  0  0
   -7.6425    0.6170   -2.4787 O   0  0  0  0  0  0  0  0  0  0  0  0
   -8.9349    0.1673   -2.3951 C   0  0  0  0  0  0  0  0  0  0  0  0
   -9.4843   -0.3481   -3.5815 C   0  0  0  0  0  0  0  0  0  0  0  0
   -8.6783   -0.3253   -4.6907 O   0  0  0  0  0  0  0  0  0  0  0  0
   -9.0213   -1.2040   -5.7557 C   0  0  0  0  0  0  0  0  0  0  0  0
  -10.7974   -0.8239   -3.5795 C   0  0  0  0  0  0  0  0  0  0  0  0
  -11.5752   -0.7936   -2.4063 C   0  0  0  0  0  0  0  0  0  0  0  0
  -11.0323   -0.2889   -1.2125 C   0  0  0  0  0  0  0  0  0  0  0  0
  -11.6611   -0.2638    0.0488 N   0  0  0  0  0  0  0  0  0  0  0  0
  -12.9050    0.0902    0.1563 C   0  0  0  0  0  0  0  0  0  0  0  0
  -13.8000    0.4923   -0.9931 C   0  0  2  0  0  0  0  0  0  0  0  0
  -13.3455    1.2900   -1.5944 H   0  0  0  0  0  0  0  0  0  0  0  0
  -15.2138    0.8418   -0.5360 C   0  0  0  0  0  0  0  0  0  0  0  0
  -16.0985    0.2399   -1.6211 C   0  0  0  0  0  0  0  0  0  0  0  0
  -15.3622   -1.0321   -2.0110 C   0  0  0  0  0  0  0  0  0  0  0  0
  -13.9640   -0.7037   -1.8059 N   0  0  0  0  0  0  0  0  0  0  0  0
  -12.9652   -1.3133   -2.5322 C   0  0  0  0  0  0  0  0  0  0  0  0
  -13.1862   -2.2393   -3.3096 O   0  0  0  0  0  0  0  0  0  0  0  0
   -9.7112    0.1828   -1.2308 C   0  0  0  0  0  0  0  0  0  0  0  0
   -3.8353    0.7598   -0.5408 O   0  0  0  0  0  0  0  0  0  0  0  0
   -1.3180    1.0148    0.9381 C   0  0  0  0  0  0  0  0  0  0  0  0
    0.0354    1.2306    1.2405 C   0  0  0  0  0  0  0  0  0  0  0  0
    2.1807    0.5491    4.9499 O   0  0  0  0  0  0  0  0  0  0  0  0
   10.5609   -0.5158   -2.9341 H   0  0  0  0  0  0  0  0  0  0  0  0
   13.4688    2.0459   -4.0563 H   0  0  0  0  0  0  0  0  0  0  0  0
   14.3649   -1.9376   -3.9571 H   0  0  0  0  0  0  0  0  0  0  0  0
   14.4039   -1.2854   -2.3287 H   0  0  0  0  0  0  0  0  0  0  0  0
   12.2566   -2.4261   -2.6430 H   0  0  0  0  0  0  0  0  0  0  0  0
   12.0491   -1.6642   -4.2147 H   0  0  0  0  0  0  0  0  0  0  0  0
    9.6074    0.3736   -0.7486 H   0  0  0  0  0  0  0  0  0  0  0  0
    9.8234   -1.4148   -0.6242 H   0  0  0  0  0  0  0  0  0  0  0  0
   13.7925    0.2611    2.2850 H   0  0  0  0  0  0  0  0  0  0  0  0
   12.4599    0.0918    4.4021 H   0  0  0  0  0  0  0  0  0  0  0  0
   10.0556   -0.3022    4.3247 H   0  0  0  0  0  0  0  0  0  0  0  0
    8.0976   -0.2130    1.2374 H   0  0  0  0  0  0  0  0  0  0  0  0
    8.0241   -1.1690    4.0452 H   0  0  0  0  0  0  0  0  0  0  0  0
    7.7246    0.5403    3.6188 H   0  0  0  0  0  0  0  0  0  0  0  0
    6.2240   -1.8886    2.4918 H   0  0  0  0  0  0  0  0  0  0  0  0
    5.8611   -0.2162    2.0953 H   0  0  0  0  0  0  0  0  0  0  0  0
    5.7205   -1.4358    4.9081 H   0  0  0  0  0  0  0  0  0  0  0  0
    4.3438   -1.2948    3.8353 H   0  0  0  0  0  0  0  0  0  0  0  0
    4.5936    0.4877    5.6653 H   0  0  0  0  0  0  0  0  0  0  0  0
    5.9663    1.1270    4.7895 H   0  0  0  0  0  0  0  0  0  0  0  0
    4.4118    1.3760    2.7262 H   0  0  0  0  0  0  0  0  0  0  0  0
    4.1389    2.4632    4.0915 H   0  0  0  0  0  0  0  0  0  0  0  0
    2.4286    1.5785    1.9428 H   0  0  0  0  0  0  0  0  0  0  0  0
   -0.0514    0.4729    4.5672 H   0  0  0  0  0  0  0  0  0  0  0  0
   -4.0724    0.0456    2.5671 H   0  0  0  0  0  0  0  0  0  0  0  0
   -6.2494    0.6756    1.3181 H   0  0  0  0  0  0  0  0  0  0  0  0
   -5.6913   -1.0039    1.3018 H   0  0  0  0  0  0  0  0  0  0  0  0
   -5.7958   -0.9121   -1.2789 H   0  0  0  0  0  0  0  0  0  0  0  0
   -7.2880   -0.9973   -0.3846 H   0  0  0  0  0  0  0  0  0  0  0  0
   -7.4950    1.5868   -0.6263 H   0  0  0  0  0  0  0  0  0  0  0  0
   -6.0558    1.5267   -1.6043 H   0  0  0  0  0  0  0  0  0  0  0  0
   -9.8980   -0.8334   -6.2960 H   0  0  0  0  0  0  0  0  0  0  0  0
   -9.1804   -2.2269   -5.3972 H   0  0  0  0  0  0  0  0  0  0  0  0
   -8.1806   -1.2273   -6.4560 H   0  0  0  0  0  0  0  0  0  0  0  0
  -11.2535   -1.2062   -4.4890 H   0  0  0  0  0  0  0  0  0  0  0  0
  -13.3442    0.0829    1.1676 H   0  0  0  0  0  0  0  0  0  0  0  0
  -15.3550    1.9220   -0.4383 H   0  0  0  0  0  0  0  0  0  0  0  0
  -15.4604    0.3880    0.4305 H   0  0  0  0  0  0  0  0  0  0  0  0
  -17.1211    0.0514   -1.2829 H   0  0  0  0  0  0  0  0  0  0  0  0
  -16.1457    0.9254   -2.4755 H   0  0  0  0  0  0  0  0  0  0  0  0
  -15.5618   -1.3314   -3.0463 H   0  0  0  0  0  0  0  0  0  0  0  0
  -15.6063   -1.8640   -1.3397 H   0  0  0  0  0  0  0  0  0  0  0  0
   -9.3118    0.5538   -0.2920 H   0  0  0  0  0  0  0  0  0  0  0  0
   -1.6411    1.1694   -0.0872 H   0  0  0  0  0  0  0  0  0  0  0  0
    0.6940    1.5401    0.4319 H   0  0  0  0  0  0  0  0  0  0  0  0
  1  2  2  0
  2  3  1  0
  3  4  1  0
  4  5  1  0
  5  6  1  0
  6  7  1  0
  7  8  1  0
  8  9  1  0
  7 10  2  0
  5 11  2  0
  3 12  1  0
 12 13  1  0
 13 14  2  0
 14 15  1  0
 15 16  2  0
 16 17  1  0
 17 18  2  0
 18 19  1  0
 19 20  1  0
 20 21  1  0
 21 22  1  0
 22 23  1  0
 23 24  1  0
 24 25  1  0
 25 26  1  0
 26 27  1  0
 27 28  2  0
 28 29  1  0
 29 30  1  0
 29 31  2  0
 31 32  1  0
 32 33  1  0
 33 34  1  0
 34 35  1  0
 35 36  1  0
 36 37  1  0
 37 38  1  0
 38 39  2  0
 39 40  1  0
 40 41  1  0
 39 42  1  0
 42 43  2  0
 43 44  1  0
 44 45  1  0
 45 46  2  0
 46 47  1  0
 47 48  1  6
 47 49  1  0
 49 50  1  0
 50 51  1  0
 51 52  1  0
 52 53  1  0
 53 54  2  0
 44 55  2  0
 33 56  2  0
 31 57  1  0
 57 58  2  0
 25 59  2  0
 14  2  1  0
  9  4  1  0
 18 13  1  0
 58 27  1  0
 55 38  1  0
 53 43  1  0
 52 47  1  0
  4 60  1  0
  6 61  1  0
  8 62  1  0
  8 63  1  0
  9 64  1  0
  9 65  1  0
 12 66  1  0
 12 67  1  0
 15 68  1  0
 16 69  1  0
 17 70  1  0
 19 71  1  0
 20 72  1  0
 20 73  1  0
 21 74  1  0
 21 75  1  0
 22 76  1  0
 22 77  1  0
 23 78  1  0
 23 79  1  0
 24 80  1  0
 24 81  1  0
 26 82  1  0
 28 83  1  0
 32 84  1  0
 34 85  1  0
 34 86  1  0
 35 87  1  0
 35 88  1  0
 36 89  1  0
 36 90  1  0
 41 91  1  0
 41 92  1  0
 41 93  1  0
 42 94  1  0
 46 95  1  0
 49 96  1  0
 49 97  1  0
 50 98  1  0
 50 99  1  0
 51100  1  0
 51101  1  0
 55102  1  0
 57103  1  0
 58104  1  0
M  END
