# Supplementary material for: Design, synthesis and evaluation of pyrrolobenzodiazepine (PBD)-based PROTAC conjugates for the selective degradation of the NF-κB RelA/p65 subunit
Source: RSC Med Chem. 2025 May 8;16(9):4068–90. doi: 10.1039/d5md00316d (PMC12117510; doi:10.1039/d5md00316d)
Supplement: MD-016-D5MD00316D-s013 [file MD-016-D5MD00316D-s013.mol]

     RDKit          3D

 86 91  0  0  0  0  0  0  0  0999 V2000
  -10.4702   -0.4363    2.0115 C   0  0  1  0  0  0  0  0  0  0  0  0
  -10.8881   -1.3465    0.9620 N   0  0  0  0  0  0  0  0  0  0  0  0
  -12.3284   -1.4909    0.9115 C   0  0  0  0  0  0  0  0  0  0  0  0
  -12.7886   -1.0113    2.2788 C   0  0  0  0  0  0  0  0  0  0  0  0
  -11.7706    0.0743    2.6257 C   0  0  0  0  0  0  0  0  0  0  0  0
  -10.0596   -1.8757   -0.0012 C   0  0  0  0  0  0  0  0  0  0  0  0
   -8.5917   -1.6706    0.1431 C   0  0  0  0  0  0  0  0  0  0  0  0
   -7.8698   -1.5323   -1.0565 C   0  0  0  0  0  0  0  0  0  0  0  0
   -6.4889   -1.3301   -1.0398 C   0  0  0  0  0  0  0  0  0  0  0  0
   -5.7212   -1.1580   -2.1647 O   0  0  0  0  0  0  0  0  0  0  0  0
   -6.2875   -1.5719   -3.4018 C   0  0  0  0  0  0  0  0  0  0  0  0
   -5.8158   -1.2615    0.1913 C   0  0  0  0  0  0  0  0  0  0  0  0
   -4.4617   -1.0573    0.1244 O   0  0  0  0  0  0  0  0  0  0  0  0
   -3.7600   -0.7971    1.3381 C   0  0  0  0  0  0  0  0  0  0  0  0
   -2.3182   -0.4324    0.9932 C   0  0  0  0  0  0  0  0  0  0  0  0
   -2.2440    0.7861    0.0725 C   0  0  0  0  0  0  0  0  0  0  0  0
   -0.8137    1.1912   -0.2445 C   0  0  0  0  0  0  0  0  0  0  0  0
   -0.7881    2.2202   -1.1700 N   0  0  0  0  0  0  0  0  0  0  0  0
    0.3577    2.7765   -1.6770 C   0  0  0  0  0  0  0  0  0  0  0  0
    0.3972    3.7996   -2.5941 C   0  0  0  0  0  0  0  0  0  0  0  0
    1.7301    4.0195   -2.8230 N   0  0  0  0  0  0  0  0  0  0  0  0
    2.2832    5.0025   -3.7220 C   0  0  0  0  0  0  0  0  0  0  0  0
    2.4415    3.1308   -2.0539 C   0  0  0  0  0  0  0  0  0  0  0  0
    3.8887    2.9741   -1.9836 C   0  0  0  0  0  0  0  0  0  0  0  0
    4.2362    1.9600   -1.1117 N   0  0  0  0  0  0  0  0  0  0  0  0
    5.5126    1.4791   -0.7809 C   0  0  0  0  0  0  0  0  0  0  0  0
    6.6973    1.9761   -1.3219 C   0  0  0  0  0  0  0  0  0  0  0  0
    7.9332    1.4363   -0.9408 C   0  0  0  0  0  0  0  0  0  0  0  0
    8.0064    0.3923   -0.0108 C   0  0  0  0  0  0  0  0  0  0  0  0
    9.2856   -0.1774    0.3880 C   0  0  0  0  0  0  0  0  0  0  0  0
   10.4632    0.5349    0.4682 C   0  0  0  0  0  0  0  0  0  0  0  0
   11.4644   -0.3091    0.8886 N   0  0  0  0  0  0  0  0  0  0  0  0
   12.8292    0.1306    1.0913 C   0  0  0  0  0  0  0  0  0  0  0  0
   10.9603   -1.5813    1.0872 C   0  0  0  0  0  0  0  0  0  0  0  0
   11.6460   -2.7852    1.5197 C   0  0  0  0  0  0  0  0  0  0  0  0
   12.9833   -2.5699    1.6658 O   0  0  0  0  0  0  0  0  0  0  0  0
   13.7153   -3.7253    2.0771 C   0  0  0  0  0  0  0  0  0  0  0  0
   11.1015   -3.8637    1.7229 O   0  0  0  0  0  0  0  0  0  0  0  0
    9.6038   -1.5010    0.7871 C   0  0  0  0  0  0  0  0  0  0  0  0
    6.8147   -0.1064    0.5262 C   0  0  0  0  0  0  0  0  0  0  0  0
    5.5802    0.4333    0.1454 C   0  0  0  0  0  0  0  0  0  0  0  0
    4.6645    3.6693   -2.6318 O   0  0  0  0  0  0  0  0  0  0  0  0
    1.6142    2.3775   -1.3451 N   0  0  0  0  0  0  0  0  0  0  0  0
    0.1492    0.6553    0.2931 O   0  0  0  0  0  0  0  0  0  0  0  0
   -6.5346   -1.4262    1.3799 C   0  0  0  0  0  0  0  0  0  0  0  0
   -7.9249   -1.6241    1.3819 C   0  0  0  0  0  0  0  0  0  0  0  0
   -8.5027   -1.8199    2.6550 N   0  0  0  0  0  0  0  0  0  0  0  0
   -9.6470   -1.2848    2.9510 C   0  0  0  0  0  0  0  0  0  0  0  0
  -10.4918   -2.4787   -0.9806 O   0  0  0  0  0  0  0  0  0  0  0  0
   -9.8586    0.3780    1.6102 H   0  0  0  0  0  0  0  0  0  0  0  0
  -12.7053   -0.8439    0.1117 H   0  0  0  0  0  0  0  0  0  0  0  0
  -12.6136   -2.5248    0.6977 H   0  0  0  0  0  0  0  0  0  0  0  0
  -13.8181   -0.6439    2.2722 H   0  0  0  0  0  0  0  0  0  0  0  0
  -12.7199   -1.8285    3.0069 H   0  0  0  0  0  0  0  0  0  0  0  0
  -11.7096    0.2590    3.7022 H   0  0  0  0  0  0  0  0  0  0  0  0
  -12.0648    1.0107    2.1361 H   0  0  0  0  0  0  0  0  0  0  0  0
   -8.4173   -1.5742   -1.9938 H   0  0  0  0  0  0  0  0  0  0  0  0
   -7.0813   -0.8866   -3.7147 H   0  0  0  0  0  0  0  0  0  0  0  0
   -5.4985   -1.5336   -4.1591 H   0  0  0  0  0  0  0  0  0  0  0  0
   -6.6513   -2.6036   -3.3516 H   0  0  0  0  0  0  0  0  0  0  0  0
   -4.2241    0.0369    1.8790 H   0  0  0  0  0  0  0  0  0  0  0  0
   -3.7595   -1.6942    1.9680 H   0  0  0  0  0  0  0  0  0  0  0  0
   -1.8389   -1.2820    0.4913 H   0  0  0  0  0  0  0  0  0  0  0  0
   -1.7612   -0.2447    1.9186 H   0  0  0  0  0  0  0  0  0  0  0  0
   -2.7417    1.6403    0.5456 H   0  0  0  0  0  0  0  0  0  0  0  0
   -2.7531    0.5737   -0.8749 H   0  0  0  0  0  0  0  0  0  0  0  0
   -1.6606    2.5831   -1.5243 H   0  0  0  0  0  0  0  0  0  0  0  0
   -0.3770    4.3684   -3.0890 H   0  0  0  0  0  0  0  0  0  0  0  0
    1.4708    5.5685   -4.1850 H   0  0  0  0  0  0  0  0  0  0  0  0
    2.8552    4.4849   -4.4961 H   0  0  0  0  0  0  0  0  0  0  0  0
    2.9201    5.6813   -3.1495 H   0  0  0  0  0  0  0  0  0  0  0  0
    3.4306    1.5138   -0.6702 H   0  0  0  0  0  0  0  0  0  0  0  0
    6.6992    2.7804   -2.0502 H   0  0  0  0  0  0  0  0  0  0  0  0
    8.8349    1.8373   -1.3966 H   0  0  0  0  0  0  0  0  0  0  0  0
   10.6703    1.5796    0.2723 H   0  0  0  0  0  0  0  0  0  0  0  0
   12.9023    1.2031    0.8896 H   0  0  0  0  0  0  0  0  0  0  0  0
   13.1061   -0.0563    2.1315 H   0  0  0  0  0  0  0  0  0  0  0  0
   13.4769   -0.4099    0.3969 H   0  0  0  0  0  0  0  0  0  0  0  0
   13.5984   -4.5359    1.3515 H   0  0  0  0  0  0  0  0  0  0  0  0
   13.3950   -4.0464    3.0734 H   0  0  0  0  0  0  0  0  0  0  0  0
   14.7735   -3.4555    2.1234 H   0  0  0  0  0  0  0  0  0  0  0  0
    8.9192   -2.3394    0.8434 H   0  0  0  0  0  0  0  0  0  0  0  0
    6.8290   -0.9128    1.2557 H   0  0  0  0  0  0  0  0  0  0  0  0
    4.6738    0.0238    0.5862 H   0  0  0  0  0  0  0  0  0  0  0  0
   -6.0334   -1.4209    2.3431 H   0  0  0  0  0  0  0  0  0  0  0  0
  -10.0601   -1.4797    3.9547 H   0  0  0  0  0  0  0  0  0  0  0  0
  1  2  1  0
  2  3  1  0
  3  4  1  0
  4  5  1  0
  2  6  1  0
  6  7  1  0
  7  8  2  0
  8  9  1  0
  9 10  1  0
 10 11  1  0
  9 12  2  0
 12 13  1  0
 13 14  1  0
 14 15  1  0
 15 16  1  0
 16 17  1  0
 17 18  1  0
 18 19  1  0
 19 20  2  0
 20 21  1  0
 21 22  1  0
 21 23  1  0
 23 24  1  0
 24 25  1  0
 25 26  1  0
 26 27  2  0
 27 28  1  0
 28 29  2  0
 29 30  1  0
 30 31  2  0
 31 32  1  0
 32 33  1  0
 32 34  1  0
 34 35  1  0
 35 36  1  0
 36 37  1  0
 35 38  2  0
 34 39  2  0
 29 40  1  0
 40 41  2  0
 24 42  2  0
 23 43  2  0
 17 44  2  0
 12 45  1  0
 45 46  2  0
 46 47  1  0
 47 48  2  0
  6 49  2  0
 48  1  1  0
  5  1  1  0
 46  7  1  0
 43 19  1  0
 41 26  1  0
 39 30  1  0
  1 50  1  6
  3 51  1  0
  3 52  1  0
  4 53  1  0
  4 54  1  0
  5 55  1  0
  5 56  1  0
  8 57  1  0
 11 58  1  0
 11 59  1  0
 11 60  1  0
 14 61  1  0
 14 62  1  0
 15 63  1  0
 15 64  1  0
 16 65  1  0
 16 66  1  0
 18 67  1  0
 20 68  1  0
 22 69  1  0
 22 70  1  0
 22 71  1  0
 25 72  1  0
 27 73  1  0
 28 74  1  0
 31 75  1  0
 33 76  1  0
 33 77  1  0
 33 78  1  0
 37 79  1  0
 37 80  1  0
 37 81  1  0
 39 82  1  0
 40 83  1  0
 41 84  1  0
 45 85  1  0
 48 86  1  0
M  END
