# Supplementary material for: Design, synthesis and evaluation of pyrrolobenzodiazepine (PBD)-based PROTAC conjugates for the selective degradation of the NF-κB RelA/p65 subunit
Source: RSC Med Chem. 2025 May 8;16(9):4068–90. doi: 10.1039/d5md00316d (PMC12117510; doi:10.1039/d5md00316d)
Supplement: MD-016-D5MD00316D-s014 [file MD-016-D5MD00316D-s014.mol]

     RDKit          3D

 27 29  0  0  0  0  0  0  0  0999 V2000
   -1.0873    0.8911    0.0168 C   0  0  1  0  0  0  0  0  0  0  0  0
   -1.1120   -0.5270   -0.2882 N   0  0  0  0  0  0  0  0  0  0  0  0
   -2.4600   -1.0150   -0.4941 C   0  0  0  0  0  0  0  0  0  0  0  0
   -3.3316    0.0428    0.1639 C   0  0  0  0  0  0  0  0  0  0  0  0
   -2.5460    1.3327   -0.0696 C   0  0  0  0  0  0  0  0  0  0  0  0
   -0.0008   -1.2988   -0.5441 C   0  0  0  0  0  0  0  0  0  0  0  0
    1.3413   -0.7047   -0.2920 C   0  0  0  0  0  0  0  0  0  0  0  0
    2.3743   -1.1209   -1.1530 C   0  0  0  0  0  0  0  0  0  0  0  0
    3.6692   -0.6270   -1.0034 C   0  0  0  0  0  0  0  0  0  0  0  0
    3.9460    0.2775    0.0147 C   0  0  0  0  0  0  0  0  0  0  0  0
    2.9279    0.6819    0.8816 C   0  0  0  0  0  0  0  0  0  0  0  0
    1.6126    0.2094    0.7469 C   0  0  0  0  0  0  0  0  0  0  0  0
    0.7065    0.6631    1.7296 N   0  0  0  0  0  0  0  0  0  0  0  0
   -0.5108    0.9773    1.4097 C   0  0  0  0  0  0  0  0  0  0  0  0
   -0.0852   -2.4392   -0.9946 O   0  0  0  0  0  0  0  0  0  0  0  0
   -0.4507    1.4382   -0.6861 H   0  0  0  0  0  0  0  0  0  0  0  0
   -2.6398   -1.0682   -1.5736 H   0  0  0  0  0  0  0  0  0  0  0  0
   -2.5883   -2.0110   -0.0607 H   0  0  0  0  0  0  0  0  0  0  0  0
   -3.4109   -0.1514    1.2404 H   0  0  0  0  0  0  0  0  0  0  0  0
   -4.3416    0.0769   -0.2535 H   0  0  0  0  0  0  0  0  0  0  0  0
   -2.8141    2.1182    0.6429 H   0  0  0  0  0  0  0  0  0  0  0  0
   -2.7581    1.7029   -1.0803 H   0  0  0  0  0  0  0  0  0  0  0  0
    2.1659   -1.8388   -1.9448 H   0  0  0  0  0  0  0  0  0  0  0  0
    4.4588   -0.9565   -1.6740 H   0  0  0  0  0  0  0  0  0  0  0  0
    4.9549    0.6598    0.1475 H   0  0  0  0  0  0  0  0  0  0  0  0
    3.1612    1.3721    1.6901 H   0  0  0  0  0  0  0  0  0  0  0  0
   -1.1815    1.3147    2.2173 H   0  0  0  0  0  0  0  0  0  0  0  0
  1  2  1  0
  2  3  1  0
  3  4  1  0
  4  5  1  0
  2  6  1  0
  6  7  1  0
  7  8  2  0
  8  9  1  0
  9 10  2  0
 10 11  1  0
 11 12  2  0
 12 13  1  0
 13 14  2  0
  6 15  2  0
 14  1  1  0
  5  1  1  0
 12  7  1  0
  1 16  1  6
  3 17  1  0
  3 18  1  0
  4 19  1  0
  4 20  1  0
  5 21  1  0
  5 22  1  0
  8 23  1  0
  9 24  1  0
 10 25  1  0
 11 26  1  0
 14 27  1  0
M  END
