# Supplementary material for: Design, synthesis and evaluation of pyrrolobenzodiazepine (PBD)-based PROTAC conjugates for the selective degradation of the NF-κB RelA/p65 subunit
Source: RSC Med Chem. 2025 May 8;16(9):4068–90. doi: 10.1039/d5md00316d (PMC12117510; doi:10.1039/d5md00316d)
Supplement: MD-016-D5MD00316D-s016 [file MD-016-D5MD00316D-s016.mol]

     RDKit          3D

 30 32  0  0  0  0  0  0  0  0999 V2000
    3.0572    1.9809   -0.8576 O   0  0  0  0  0  0  0  0  0  0  0  0
    3.1958    0.6533   -0.5510 C   0  0  0  0  0  0  0  0  0  0  0  0
    4.5041    0.1878   -0.4328 C   0  0  0  0  0  0  0  0  0  0  0  0
    4.7420   -1.1561   -0.1506 C   0  0  0  0  0  0  0  0  0  0  0  0
    3.6716   -2.0356    0.0042 C   0  0  0  0  0  0  0  0  0  0  0  0
    2.3576   -1.5699   -0.1057 C   0  0  0  0  0  0  0  0  0  0  0  0
    2.1070   -0.2125   -0.3626 C   0  0  0  0  0  0  0  0  0  0  0  0
    0.7169    0.3187   -0.4674 C   0  0  0  0  0  0  0  0  0  0  0  0
   -0.2642   -0.3563    0.2396 N   0  0  0  0  0  0  0  0  0  0  0  0
   -1.6360   -0.0998    0.2576 C   0  0  0  0  0  0  0  0  0  0  0  0
   -2.2289    1.0410   -0.5733 C   0  0  2  0  0  0  0  0  0  0  0  0
   -1.6805    2.2833   -0.1465 O   0  0  0  0  0  0  0  0  0  0  0  0
   -3.7238    1.1779   -0.5350 C   0  0  1  0  0  0  0  0  0  0  0  0
   -4.5416    0.2110    0.2699 C   0  0  2  0  0  0  0  0  0  0  0  0
   -4.2938    1.5472    0.7345 O   0  0  0  0  0  0  0  0  0  0  0  0
   -2.4033   -0.9234    0.9969 C   0  0  0  0  0  0  0  0  0  0  0  0
   -3.8804   -0.8367    1.0641 C   0  0  0  0  0  0  0  0  0  0  0  0
   -4.5255   -1.6428    1.7224 O   0  0  0  0  0  0  0  0  0  0  0  0
    0.5289    1.3355   -1.1330 O   0  0  0  0  0  0  0  0  0  0  0  0
    2.1188    2.1433   -1.0953 H   0  0  0  0  0  0  0  0  0  0  0  0
    5.3368    0.8732   -0.5701 H   0  0  0  0  0  0  0  0  0  0  0  0
    5.7639   -1.5183   -0.0652 H   0  0  0  0  0  0  0  0  0  0  0  0
    3.8629   -3.0881    0.2027 H   0  0  0  0  0  0  0  0  0  0  0  0
    1.5519   -2.2924   -0.0157 H   0  0  0  0  0  0  0  0  0  0  0  0
    0.0530   -1.0914    0.8617 H   0  0  0  0  0  0  0  0  0  0  0  0
   -1.9547    0.8852   -1.6244 H   0  0  0  0  0  0  0  0  0  0  0  0
   -0.7622    2.2838   -0.4842 H   0  0  0  0  0  0  0  0  0  0  0  0
   -4.1379    1.6524   -1.4125 H   0  0  0  0  0  0  0  0  0  0  0  0
   -5.5433   -0.0167   -0.0720 H   0  0  0  0  0  0  0  0  0  0  0  0
   -1.9920   -1.7347    1.5870 H   0  0  0  0  0  0  0  0  0  0  0  0
  1  2  1  0
  2  3  2  0
  3  4  1  0
  4  5  2  0
  5  6  1  0
  6  7  2  0
  7  8  1  0
  8  9  1  0
  9 10  1  0
 10 11  1  0
 11 12  1  0
 11 13  1  0
 13 14  1  0
 14 15  1  0
 10 16  2  0
 16 17  1  0
 17 18  2  0
  8 19  2  0
  7  2  1  0
 15 13  1  0
 17 14  1  0
  1 20  1  0
  3 21  1  0
  4 22  1  0
  5 23  1  0
  6 24  1  0
  9 25  1  0
 11 26  1  6
 12 27  1  0
 13 28  1  6
 14 29  1  6
 16 30  1  0
M  END
