# Supplementary material for: Design, synthesis and evaluation of pyrrolobenzodiazepine (PBD)-based PROTAC conjugates for the selective degradation of the NF-κB RelA/p65 subunit
Source: RSC Med Chem. 2025 May 8;16(9):4068–90. doi: 10.1039/d5md00316d (PMC12117510; doi:10.1039/d5md00316d)
Supplement: MD-016-D5MD00316D-s017 [file MD-016-D5MD00316D-s017.mol]

     RDKit          3D

107113  0  0  0  0  0  0  0  0999 V2000
  -12.7913   -0.3560    3.8223 O   0  0  0  0  0  0  0  0  0  0  0  0
  -12.1267   -0.0000    2.8739 C   0  0  0  0  0  0  0  0  0  0  0  0
  -12.4782    0.8446    1.8330 N   0  0  0  0  0  0  0  0  0  0  0  0
  -13.6816    1.6770    1.8188 C   0  0  0  0  0  0  0  0  0  0  0  0
  -13.5069    2.9143    2.7129 C   0  0  0  0  0  0  0  0  0  0  0  0
  -14.6503    3.4330    3.2692 N   0  0  0  0  0  0  0  0  0  0  0  0
  -15.9406    2.9828    3.1295 C   0  0  0  0  0  0  0  0  0  0  0  0
  -16.1498    1.8590    2.1470 C   0  0  0  0  0  0  0  0  0  0  0  0
  -14.9628    0.9118    2.1578 C   0  0  0  0  0  0  0  0  0  0  0  0
  -16.8628    3.5190    3.7402 O   0  0  0  0  0  0  0  0  0  0  0  0
  -12.4336    3.4987    2.8598 O   0  0  0  0  0  0  0  0  0  0  0  0
  -11.3358    1.1264    0.9640 C   0  0  0  0  0  0  0  0  0  0  0  0
  -10.2733    0.2208    1.4825 C   0  0  0  0  0  0  0  0  0  0  0  0
  -10.7505   -0.4302    2.6249 C   0  0  0  0  0  0  0  0  0  0  0  0
   -9.9935   -1.3139    3.3635 C   0  0  0  0  0  0  0  0  0  0  0  0
   -8.7004   -1.5520    2.9264 C   0  0  0  0  0  0  0  0  0  0  0  0
   -8.2119   -0.9204    1.7684 C   0  0  0  0  0  0  0  0  0  0  0  0
   -8.9879   -0.0091    1.0287 C   0  0  0  0  0  0  0  0  0  0  0  0
   -8.4475    0.6323   -0.0864 N   0  0  0  0  0  0  0  0  0  0  0  0
   -8.1885   -0.2428   -1.2365 C   0  0  0  0  0  0  0  0  0  0  0  0
   -6.8932    0.1773   -1.9315 C   0  0  0  0  0  0  0  0  0  0  0  0
   -5.6211   -0.1306   -1.1279 C   0  0  0  0  0  0  0  0  0  0  0  0
   -5.2792   -1.6309   -1.0987 C   0  0  0  0  0  0  0  0  0  0  0  0
   -4.2094   -1.9891   -0.0696 C   0  0  0  0  0  0  0  0  0  0  0  0
   -2.7965   -1.5551   -0.4415 C   0  0  0  0  0  0  0  0  0  0  0  0
   -1.8759   -2.5747   -0.2730 N   0  0  0  0  0  0  0  0  0  0  0  0
   -0.4698   -2.4548   -0.2627 C   0  0  0  0  0  0  0  0  0  0  0  0
    0.2817   -3.6411   -0.1711 C   0  0  0  0  0  0  0  0  0  0  0  0
    1.6869   -3.6162   -0.0557 C   0  0  0  0  0  0  0  0  0  0  0  0
    2.4326   -4.9221    0.0574 C   0  0  0  0  0  0  0  0  0  0  0  0
    2.3475   -2.3698   -0.0100 C   0  0  0  0  0  0  0  0  0  0  0  0
    3.7485   -2.3420    0.1907 N   0  0  0  0  0  0  0  0  0  0  0  0
    4.5289   -1.2344    0.4771 C   0  0  0  0  0  0  0  0  0  0  0  0
    5.9999   -1.5841    0.6466 C   0  0  0  0  0  0  0  0  0  0  0  0
    6.9224   -0.4644    0.1684 C   0  0  0  0  0  0  0  0  0  0  0  0
    7.1949   -0.5498   -1.3346 C   0  0  0  0  0  0  0  0  0  0  0  0
    7.7852    0.6481   -1.8379 O   0  0  0  0  0  0  0  0  0  0  0  0
    9.0953    0.9463   -1.5901 C   0  0  0  0  0  0  0  0  0  0  0  0
    9.5011    2.2543   -1.9186 C   0  0  0  0  0  0  0  0  0  0  0  0
    8.5476    3.0460   -2.5058 O   0  0  0  0  0  0  0  0  0  0  0  0
    8.8550    4.4219   -2.6941 C   0  0  0  0  0  0  0  0  0  0  0  0
   10.8088    2.6643   -1.6492 C   0  0  0  0  0  0  0  0  0  0  0  0
   11.7413    1.7689   -1.0962 C   0  0  0  0  0  0  0  0  0  0  0  0
   11.3526    0.4521   -0.7758 C   0  0  0  0  0  0  0  0  0  0  0  0
   12.1506   -0.5423   -0.1729 N   0  0  0  0  0  0  0  0  0  0  0  0
   13.3831   -0.7128   -0.5317 C   0  0  0  0  0  0  0  0  0  0  0  0
   14.1091    0.1077   -1.5710 C   0  0  2  0  0  0  0  0  0  0  0  0
   13.5672    0.1110   -2.5203 H   0  0  0  0  0  0  0  0  0  0  0  0
   15.5683   -0.3201   -1.7530 C   0  0  0  0  0  0  0  0  0  0  0  0
   16.2921    1.0034   -1.9766 C   0  0  0  0  0  0  0  0  0  0  0  0
   15.5508    1.9552   -1.0440 C   0  0  0  0  0  0  0  0  0  0  0  0
   14.1868    1.4648   -1.0530 N   0  0  0  0  0  0  0  0  0  0  0  0
   13.1145    2.3109   -0.8859 C   0  0  0  0  0  0  0  0  0  0  0  0
   13.2605    3.5055   -0.6304 O   0  0  0  0  0  0  0  0  0  0  0  0
   10.0267    0.0658   -1.0284 C   0  0  0  0  0  0  0  0  0  0  0  0
    4.1240   -0.0943    0.6780 O   0  0  0  0  0  0  0  0  0  0  0  0
    1.5934   -1.1997   -0.1504 C   0  0  0  0  0  0  0  0  0  0  0  0
    0.1999   -1.2395   -0.2671 C   0  0  0  0  0  0  0  0  0  0  0  0
   -2.5485   -0.4115   -0.7998 O   0  0  0  0  0  0  0  0  0  0  0  0
  -13.7753    2.0544    0.7931 H   0  0  0  0  0  0  0  0  0  0  0  0
  -14.5218    4.2289    3.8801 H   0  0  0  0  0  0  0  0  0  0  0  0
  -16.3064    2.2912    1.1550 H   0  0  0  0  0  0  0  0  0  0  0  0
  -17.0594    1.3197    2.4305 H   0  0  0  0  0  0  0  0  0  0  0  0
  -15.1176    0.0940    1.4458 H   0  0  0  0  0  0  0  0  0  0  0  0
  -14.9016    0.4573    3.1515 H   0  0  0  0  0  0  0  0  0  0  0  0
  -11.0434    2.1760    1.0749 H   0  0  0  0  0  0  0  0  0  0  0  0
  -11.6207    0.9010   -0.0706 H   0  0  0  0  0  0  0  0  0  0  0  0
  -10.3932   -1.7660    4.2650 H   0  0  0  0  0  0  0  0  0  0  0  0
   -8.0608   -2.2235    3.4881 H   0  0  0  0  0  0  0  0  0  0  0  0
   -7.1846   -1.1045    1.4717 H   0  0  0  0  0  0  0  0  0  0  0  0
   -9.0094    1.4317   -0.3897 H   0  0  0  0  0  0  0  0  0  0  0  0
   -9.0132   -0.1242   -1.9500 H   0  0  0  0  0  0  0  0  0  0  0  0
   -8.1607   -1.3011   -0.9670 H   0  0  0  0  0  0  0  0  0  0  0  0
   -6.9261    1.2603   -2.1231 H   0  0  0  0  0  0  0  0  0  0  0  0
   -6.8268   -0.3150   -2.9114 H   0  0  0  0  0  0  0  0  0  0  0  0
   -5.7184    0.2645   -0.1093 H   0  0  0  0  0  0  0  0  0  0  0  0
   -4.7881    0.4123   -1.5921 H   0  0  0  0  0  0  0  0  0  0  0  0
   -6.1791   -2.1979   -0.8416 H   0  0  0  0  0  0  0  0  0  0  0  0
   -4.9643   -1.9513   -2.1036 H   0  0  0  0  0  0  0  0  0  0  0  0
   -4.2314   -3.0776    0.0800 H   0  0  0  0  0  0  0  0  0  0  0  0
   -4.4451   -1.5366    0.9060 H   0  0  0  0  0  0  0  0  0  0  0  0
   -2.2330   -3.5154   -0.1770 H   0  0  0  0  0  0  0  0  0  0  0  0
   -0.2220   -4.6010   -0.1807 H   0  0  0  0  0  0  0  0  0  0  0  0
    1.7597   -5.7872    0.0104 H   0  0  0  0  0  0  0  0  0  0  0  0
    3.1584   -5.0209   -0.7597 H   0  0  0  0  0  0  0  0  0  0  0  0
    2.9482   -4.9692    1.0241 H   0  0  0  0  0  0  0  0  0  0  0  0
    4.2043   -3.2335    0.2777 H   0  0  0  0  0  0  0  0  0  0  0  0
    6.1511   -1.7408    1.7233 H   0  0  0  0  0  0  0  0  0  0  0  0
    6.2457   -2.5266    0.1439 H   0  0  0  0  0  0  0  0  0  0  0  0
    6.5296    0.5273    0.4215 H   0  0  0  0  0  0  0  0  0  0  0  0
    7.8720   -0.5508    0.7100 H   0  0  0  0  0  0  0  0  0  0  0  0
    6.2482   -0.6521   -1.8694 H   0  0  0  0  0  0  0  0  0  0  0  0
    7.7849   -1.4346   -1.5966 H   0  0  0  0  0  0  0  0  0  0  0  0
    7.9917    4.8977   -3.1505 H   0  0  0  0  0  0  0  0  0  0  0  0
    9.0384    4.9066   -1.7393 H   0  0  0  0  0  0  0  0  0  0  0  0
    9.6970    4.5475   -3.3757 H   0  0  0  0  0  0  0  0  0  0  0  0
   11.1357    3.6762   -1.8767 H   0  0  0  0  0  0  0  0  0  0  0  0
   13.9421   -1.5206   -0.0287 H   0  0  0  0  0  0  0  0  0  0  0  0
   15.9697   -0.8126   -0.8554 H   0  0  0  0  0  0  0  0  0  0  0  0
   15.6870   -1.0205   -2.5869 H   0  0  0  0  0  0  0  0  0  0  0  0
   16.1673    1.3198   -3.0215 H   0  0  0  0  0  0  0  0  0  0  0  0
   17.3632    0.9538   -1.7562 H   0  0  0  0  0  0  0  0  0  0  0  0
   15.6220    2.9993   -1.3703 H   0  0  0  0  0  0  0  0  0  0  0  0
   15.9194    1.8717   -0.0071 H   0  0  0  0  0  0  0  0  0  0  0  0
    9.7457   -0.9469   -0.7613 H   0  0  0  0  0  0  0  0  0  0  0  0
    2.0601   -0.2159   -0.1544 H   0  0  0  0  0  0  0  0  0  0  0  0
   -0.3289   -0.2924   -0.3164 H   0  0  0  0  0  0  0  0  0  0  0  0
  1  2  2  0
  2  3  1  0
  3  4  1  0
  4  5  1  0
  5  6  1  0
  6  7  1  0
  7  8  1  0
  8  9  1  0
  7 10  2  0
  5 11  2  0
  3 12  1  0
 12 13  1  0
 13 14  2  0
 14 15  1  0
 15 16  2  0
 16 17  1  0
 17 18  2  0
 18 19  1  0
 19 20  1  0
 20 21  1  0
 21 22  1  0
 22 23  1  0
 23 24  1  0
 24 25  1  0
 25 26  1  0
 26 27  1  0
 27 28  2  0
 28 29  1  0
 29 30  1  0
 29 31  2  0
 31 32  1  0
 32 33  1  0
 33 34  1  0
 34 35  1  0
 35 36  1  0
 36 37  1  0
 37 38  1  0
 38 39  2  0
 39 40  1  0
 40 41  1  0
 39 42  1  0
 42 43  2  0
 43 44  1  0
 44 45  1  0
 45 46  2  0
 46 47  1  0
 47 48  1  6
 47 49  1  0
 49 50  1  0
 50 51  1  0
 51 52  1  0
 52 53  1  0
 53 54  2  0
 44 55  2  0
 33 56  2  0
 31 57  1  0
 57 58  2  0
 25 59  2  0
 14  2  1  0
  9  4  1  0
 18 13  1  0
 58 27  1  0
 55 38  1  0
 53 43  1  0
 52 47  1  0
  4 60  1  0
  6 61  1  0
  8 62  1  0
  8 63  1  0
  9 64  1  0
  9 65  1  0
 12 66  1  0
 12 67  1  0
 15 68  1  0
 16 69  1  0
 17 70  1  0
 19 71  1  0
 20 72  1  0
 20 73  1  0
 21 74  1  0
 21 75  1  0
 22 76  1  0
 22 77  1  0
 23 78  1  0
 23 79  1  0
 24 80  1  0
 24 81  1  0
 26 82  1  0
 28 83  1  0
 30 84  1  0
 30 85  1  0
 30 86  1  0
 32 87  1  0
 34 88  1  0
 34 89  1  0
 35 90  1  0
 35 91  1  0
 36 92  1  0
 36 93  1  0
 41 94  1  0
 41 95  1  0
 41 96  1  0
 42 97  1  0
 46 98  1  0
 49 99  1  0
 49100  1  0
 50101  1  0
 50102  1  0
 51103  1  0
 51104  1  0
 55105  1  0
 57106  1  0
 58107  1  0
M  END
