# Supplementary material for: Design, synthesis and evaluation of pyrrolobenzodiazepine (PBD)-based PROTAC conjugates for the selective degradation of the NF-κB RelA/p65 subunit
Source: RSC Med Chem. 2025 May 8;16(9):4068–90. doi: 10.1039/d5md00316d (PMC12117510; doi:10.1039/d5md00316d)
Supplement: MD-016-D5MD00316D-s018 [file MD-016-D5MD00316D-s018.mol]

     RDKit          3D

108114  0  0  0  0  0  0  0  0999 V2000
   12.7142    1.0133   -1.3136 O   0  0  0  0  0  0  0  0  0  0  0  0
   11.9988    0.3591   -0.5793 C   0  0  0  0  0  0  0  0  0  0  0  0
   11.9891    0.3043    0.8075 N   0  0  0  0  0  0  0  0  0  0  0  0
   12.7413    1.2026    1.6699 C   0  0  0  0  0  0  0  0  0  0  0  0
   12.0321    2.5606    1.8343 C   0  0  0  0  0  0  0  0  0  0  0  0
   12.8514    3.6188    2.1505 N   0  0  0  0  0  0  0  0  0  0  0  0
   14.1809    3.5852    2.4923 C   0  0  0  0  0  0  0  0  0  0  0  0
   14.9056    2.2723    2.2778 C   0  0  0  0  0  0  0  0  0  0  0  0
   14.1964    1.4028    1.2439 C   0  0  0  0  0  0  0  0  0  0  0  0
   14.7100    4.5489    3.0298 O   0  0  0  0  0  0  0  0  0  0  0  0
   10.8115    2.7004    1.8090 O   0  0  0  0  0  0  0  0  0  0  0  0
   10.8597   -0.4578    1.3126 C   0  0  0  0  0  0  0  0  0  0  0  0
   10.2517   -1.0315    0.0699 C   0  0  0  0  0  0  0  0  0  0  0  0
   10.9393   -0.5383   -1.0473 C   0  0  0  0  0  0  0  0  0  0  0  0
   10.6031   -0.8573   -2.3466 C   0  0  0  0  0  0  0  0  0  0  0  0
    9.5191   -1.7061   -2.5169 C   0  0  0  0  0  0  0  0  0  0  0  0
    8.8045   -2.1961   -1.3972 C   0  0  0  0  0  0  0  0  0  0  0  0
    9.1685   -1.8952   -0.0689 C   0  0  0  0  0  0  0  0  0  0  0  0
    8.4321   -2.2869    1.0460 N   0  0  0  0  0  0  0  0  0  0  0  0
    7.5978   -3.4839    1.0420 C   0  0  0  0  0  0  0  0  0  0  0  0
    6.2213   -3.2051    1.6459 C   0  0  0  0  0  0  0  0  0  0  0  0
    5.2972   -2.3699    0.7502 C   0  0  0  0  0  0  0  0  0  0  0  0
    5.4840   -0.8596    0.9040 C   0  0  0  0  0  0  0  0  0  0  0  0
    4.6418   -0.0569   -0.0862 C   0  0  0  0  0  0  0  0  0  0  0  0
    3.1494   -0.2312    0.1469 C   0  0  0  0  0  0  0  0  0  0  0  0
    2.4752   -0.6348   -0.9905 N   0  0  0  0  0  0  0  0  0  0  0  0
    1.0870   -0.8398   -1.1261 C   0  0  0  0  0  0  0  0  0  0  0  0
    0.1772   -0.7549   -0.0765 C   0  0  0  0  0  0  0  0  0  0  0  0
   -1.1973   -0.9497   -0.2970 C   0  0  0  0  0  0  0  0  0  0  0  0
   -2.0685   -1.0391    0.7694 O   0  0  0  0  0  0  0  0  0  0  0  0
   -1.9627    0.0508    1.6879 C   0  0  0  0  0  0  0  0  0  0  0  0
   -1.6655   -1.2371   -1.5869 C   0  0  0  0  0  0  0  0  0  0  0  0
   -3.0273   -1.4145   -1.9203 N   0  0  0  0  0  0  0  0  0  0  0  0
   -4.0952   -0.7214   -1.3716 C   0  0  0  0  0  0  0  0  0  0  0  0
   -5.4295   -1.2794   -1.8415 C   0  0  0  0  0  0  0  0  0  0  0  0
   -6.4334   -0.1613   -2.0879 C   0  0  0  0  0  0  0  0  0  0  0  0
   -7.7544   -0.7058   -2.6189 C   0  0  0  0  0  0  0  0  0  0  0  0
   -8.6252    0.3761   -2.9412 O   0  0  0  0  0  0  0  0  0  0  0  0
   -9.6367    0.6766   -2.0679 C   0  0  0  0  0  0  0  0  0  0  0  0
  -10.7195    1.3798   -2.5883 C   0  0  0  0  0  0  0  0  0  0  0  0
  -10.6715    1.7077   -3.9180 O   0  0  0  0  0  0  0  0  0  0  0  0
  -11.9226    1.8060   -4.5862 C   0  0  0  0  0  0  0  0  0  0  0  0
  -11.7902    1.7045   -1.7507 C   0  0  0  0  0  0  0  0  0  0  0  0
  -11.8465    1.3056   -0.3893 C   0  0  0  0  0  0  0  0  0  0  0  0
  -10.7565    0.6062    0.1452 C   0  0  0  0  0  0  0  0  0  0  0  0
  -10.5587    0.0758    1.4294 N   0  0  0  0  0  0  0  0  0  0  0  0
  -11.2227    0.3813    2.4894 C   0  0  0  0  0  0  0  0  0  0  0  0
  -12.3744    1.3370    2.6311 C   0  0  2  0  0  0  0  0  0  0  0  0
  -11.9922    2.3611    2.7009 H   0  0  0  0  0  0  0  0  0  0  0  0
  -13.1442    0.9418    3.9017 C   0  0  0  0  0  0  0  0  0  0  0  0
  -14.5765    1.3729    3.6561 C   0  0  0  0  0  0  0  0  0  0  0  0
  -14.7061    1.4412    2.1377 C   0  0  0  0  0  0  0  0  0  0  0  0
  -13.3724    1.2356    1.5875 N   0  0  0  0  0  0  0  0  0  0  0  0
  -13.1545    1.5950    0.2810 C   0  0  0  0  0  0  0  0  0  0  0  0
  -14.0619    2.0987   -0.3879 O   0  0  0  0  0  0  0  0  0  0  0  0
   -9.6605    0.3309   -0.7127 C   0  0  0  0  0  0  0  0  0  0  0  0
   -4.0393    0.2306   -0.6012 O   0  0  0  0  0  0  0  0  0  0  0  0
   -0.7437   -1.3794   -2.6327 C   0  0  0  0  0  0  0  0  0  0  0  0
    0.6164   -1.1637   -2.4014 C   0  0  0  0  0  0  0  0  0  0  0  0
    2.6546   -0.0194    1.2492 O   0  0  0  0  0  0  0  0  0  0  0  0
   12.7312    0.7358    2.6608 H   0  0  0  0  0  0  0  0  0  0  0  0
   12.3717    4.4847    2.3485 H   0  0  0  0  0  0  0  0  0  0  0  0
   14.9589    1.7462    3.2400 H   0  0  0  0  0  0  0  0  0  0  0  0
   15.9234    2.4921    1.9337 H   0  0  0  0  0  0  0  0  0  0  0  0
   14.2543    1.9033    0.2725 H   0  0  0  0  0  0  0  0  0  0  0  0
   14.6966    0.4333    1.1436 H   0  0  0  0  0  0  0  0  0  0  0  0
   10.1545    0.2073    1.8105 H   0  0  0  0  0  0  0  0  0  0  0  0
   11.2240   -1.2293    2.0009 H   0  0  0  0  0  0  0  0  0  0  0  0
   11.1532   -0.4541   -3.1909 H   0  0  0  0  0  0  0  0  0  0  0  0
    9.2014   -1.9733   -3.5217 H   0  0  0  0  0  0  0  0  0  0  0  0
    7.9307   -2.8025   -1.6116 H   0  0  0  0  0  0  0  0  0  0  0  0
    8.9209   -2.1690    1.9252 H   0  0  0  0  0  0  0  0  0  0  0  0
    7.4708   -3.9436    0.0604 H   0  0  0  0  0  0  0  0  0  0  0  0
    8.0988   -4.2404    1.6571 H   0  0  0  0  0  0  0  0  0  0  0  0
    6.3109   -2.7556    2.6422 H   0  0  0  0  0  0  0  0  0  0  0  0
    5.7338   -4.1799    1.7965 H   0  0  0  0  0  0  0  0  0  0  0  0
    4.2625   -2.6077    1.0220 H   0  0  0  0  0  0  0  0  0  0  0  0
    5.4207   -2.6600   -0.2983 H   0  0  0  0  0  0  0  0  0  0  0  0
    5.2330   -0.5559    1.9246 H   0  0  0  0  0  0  0  0  0  0  0  0
    6.5277   -0.5878    0.7491 H   0  0  0  0  0  0  0  0  0  0  0  0
    4.9036   -0.3292   -1.1106 H   0  0  0  0  0  0  0  0  0  0  0  0
    4.8575    1.0112    0.0235 H   0  0  0  0  0  0  0  0  0  0  0  0
    3.0095   -0.7420   -1.8437 H   0  0  0  0  0  0  0  0  0  0  0  0
    0.5179   -0.5913    0.9343 H   0  0  0  0  0  0  0  0  0  0  0  0
   -1.7172    0.9951    1.1858 H   0  0  0  0  0  0  0  0  0  0  0  0
   -1.2204   -0.1802    2.4601 H   0  0  0  0  0  0  0  0  0  0  0  0
   -2.9335    0.1746    2.1796 H   0  0  0  0  0  0  0  0  0  0  0  0
   -3.2073   -1.8460   -2.8148 H   0  0  0  0  0  0  0  0  0  0  0  0
   -5.7783   -1.9524   -1.0520 H   0  0  0  0  0  0  0  0  0  0  0  0
   -5.3036   -1.8744   -2.7529 H   0  0  0  0  0  0  0  0  0  0  0  0
   -6.0225    0.5679   -2.8029 H   0  0  0  0  0  0  0  0  0  0  0  0
   -6.6033    0.4131   -1.1650 H   0  0  0  0  0  0  0  0  0  0  0  0
   -7.5628   -1.2379   -3.5545 H   0  0  0  0  0  0  0  0  0  0  0  0
   -8.2070   -1.4437   -1.9457 H   0  0  0  0  0  0  0  0  0  0  0  0
  -11.7451    1.7282   -5.6644 H   0  0  0  0  0  0  0  0  0  0  0  0
  -12.3808    2.7811   -4.3884 H   0  0  0  0  0  0  0  0  0  0  0  0
  -12.6035    0.9963   -4.3049 H   0  0  0  0  0  0  0  0  0  0  0  0
  -12.6197    2.2750   -2.1601 H   0  0  0  0  0  0  0  0  0  0  0  0
  -10.8582   -0.0775    3.4345 H   0  0  0  0  0  0  0  0  0  0  0  0
  -13.1305   -0.1484    4.0663 H   0  0  0  0  0  0  0  0  0  0  0  0
  -12.7279    1.3962    4.8018 H   0  0  0  0  0  0  0  0  0  0  0  0
  -15.3019    0.6710    4.0856 H   0  0  0  0  0  0  0  0  0  0  0  0
  -14.7767    2.3598    4.1033 H   0  0  0  0  0  0  0  0  0  0  0  0
  -15.1107    2.4227    1.8414 H   0  0  0  0  0  0  0  0  0  0  0  0
  -15.3838    0.6685    1.7269 H   0  0  0  0  0  0  0  0  0  0  0  0
   -8.8099   -0.1668   -0.2630 H   0  0  0  0  0  0  0  0  0  0  0  0
   -1.0630   -1.5861   -3.6494 H   0  0  0  0  0  0  0  0  0  0  0  0
    1.2992   -1.2360   -3.2440 H   0  0  0  0  0  0  0  0  0  0  0  0
  1  2  2  0
  2  3  1  0
  3  4  1  0
  4  5  1  0
  5  6  1  0
  6  7  1  0
  7  8  1  0
  8  9  1  0
  7 10  2  0
  5 11  2  0
  3 12  1  0
 12 13  1  0
 13 14  2  0
 14 15  1  0
 15 16  2  0
 16 17  1  0
 17 18  2  0
 18 19  1  0
 19 20  1  0
 20 21  1  0
 21 22  1  0
 22 23  1  0
 23 24  1  0
 24 25  1  0
 25 26  1  0
 26 27  1  0
 27 28  2  0
 28 29  1  0
 29 30  1  0
 30 31  1  0
 29 32  2  0
 32 33  1  0
 33 34  1  0
 34 35  1  0
 35 36  1  0
 36 37  1  0
 37 38  1  0
 38 39  1  0
 39 40  2  0
 40 41  1  0
 41 42  1  0
 40 43  1  0
 43 44  2  0
 44 45  1  0
 45 46  1  0
 46 47  2  0
 47 48  1  0
 48 49  1  1
 48 50  1  0
 50 51  1  0
 51 52  1  0
 52 53  1  0
 53 54  1  0
 54 55  2  0
 45 56  2  0
 34 57  2  0
 32 58  1  0
 58 59  2  0
 25 60  2  0
 14  2  1  0
  9  4  1  0
 18 13  1  0
 59 27  1  0
 56 39  1  0
 54 44  1  0
 53 48  1  0
  4 61  1  0
  6 62  1  0
  8 63  1  0
  8 64  1  0
  9 65  1  0
  9 66  1  0
 12 67  1  0
 12 68  1  0
 15 69  1  0
 16 70  1  0
 17 71  1  0
 19 72  1  0
 20 73  1  0
 20 74  1  0
 21 75  1  0
 21 76  1  0
 22 77  1  0
 22 78  1  0
 23 79  1  0
 23 80  1  0
 24 81  1  0
 24 82  1  0
 26 83  1  0
 28 84  1  0
 31 85  1  0
 31 86  1  0
 31 87  1  0
 33 88  1  0
 35 89  1  0
 35 90  1  0
 36 91  1  0
 36 92  1  0
 37 93  1  0
 37 94  1  0
 42 95  1  0
 42 96  1  0
 42 97  1  0
 43 98  1  0
 47 99  1  0
 50100  1  0
 50101  1  0
 51102  1  0
 51103  1  0
 52104  1  0
 52105  1  0
 56106  1  0
 58107  1  0
 59108  1  0
M  END
