# Supplementary material for: Design, synthesis and evaluation of pyrrolobenzodiazepine (PBD)-based PROTAC conjugates for the selective degradation of the NF-κB RelA/p65 subunit
Source: RSC Med Chem. 2025 May 8;16(9):4068–90. doi: 10.1039/d5md00316d (PMC12117510; doi:10.1039/d5md00316d)
Supplement: MD-016-D5MD00316D-s019 [file MD-016-D5MD00316D-s019.mol]

     RDKit          3D

104110  0  0  0  0  0  0  0  0999 V2000
   13.6346    2.1191    0.1065 O   0  0  0  0  0  0  0  0  0  0  0  0
   12.5778    1.5235    0.1052 C   0  0  0  0  0  0  0  0  0  0  0  0
   12.3520    0.1715   -0.0579 N   0  0  0  0  0  0  0  0  0  0  0  0
   13.3781   -0.8589   -0.1358 C   0  0  0  0  0  0  0  0  0  0  0  0
   14.0668   -1.0206    1.2193 C   0  0  0  0  0  0  0  0  0  0  0  0
   15.4043   -0.7301    1.2840 N   0  0  0  0  0  0  0  0  0  0  0  0
   16.2181   -0.2275    0.3028 C   0  0  0  0  0  0  0  0  0  0  0  0
   15.5875    0.0859   -1.0307 C   0  0  0  0  0  0  0  0  0  0  0  0
   14.3491   -0.7466   -1.3087 C   0  0  0  0  0  0  0  0  0  0  0  0
   17.4103   -0.0265    0.5239 O   0  0  0  0  0  0  0  0  0  0  0  0
   13.4532   -1.3650    2.2312 O   0  0  0  0  0  0  0  0  0  0  0  0
   10.9641   -0.1753    0.2032 C   0  0  0  0  0  0  0  0  0  0  0  0
   10.3064    1.1482    0.3997 C   0  0  0  0  0  0  0  0  0  0  0  0
   11.2729    2.1532    0.3258 C   0  0  0  0  0  0  0  0  0  0  0  0
   10.9769    3.4936    0.4619 C   0  0  0  0  0  0  0  0  0  0  0  0
    9.6395    3.8224    0.6618 C   0  0  0  0  0  0  0  0  0  0  0  0
    8.6547    2.8127    0.7374 C   0  0  0  0  0  0  0  0  0  0  0  0
    8.9724    1.4451    0.6528 C   0  0  0  0  0  0  0  0  0  0  0  0
    8.0304    0.4213    0.6865 N   0  0  0  0  0  0  0  0  0  0  0  0
    6.6800    0.6306    1.1955 C   0  0  0  0  0  0  0  0  0  0  0  0
    5.6999    0.9858    0.0767 C   0  0  0  0  0  0  0  0  0  0  0  0
    5.6590    0.0074   -1.1042 C   0  0  0  0  0  0  0  0  0  0  0  0
    5.4323   -1.4710   -0.7617 C   0  0  0  0  0  0  0  0  0  0  0  0
    4.1999   -1.7733    0.0928 C   0  0  0  0  0  0  0  0  0  0  0  0
    2.8651   -1.5479   -0.6042 C   0  0  0  0  0  0  0  0  0  0  0  0
    1.8095   -1.8590    0.2396 N   0  0  0  0  0  0  0  0  0  0  0  0
    0.4307   -1.7669   -0.0339 C   0  0  0  0  0  0  0  0  0  0  0  0
   -0.0989   -1.2453   -1.2120 C   0  0  0  0  0  0  0  0  0  0  0  0
   -1.4878   -1.2023   -1.4040 C   0  0  0  0  0  0  0  0  0  0  0  0
   -2.3691   -1.6754   -0.4261 C   0  0  0  0  0  0  0  0  0  0  0  0
   -3.7483   -1.6083   -0.7107 N   0  0  0  0  0  0  0  0  0  0  0  0
   -4.7957   -2.0838    0.0639 C   0  0  0  0  0  0  0  0  0  0  0  0
   -6.1357   -1.8615   -0.6243 C   0  0  0  0  0  0  0  0  0  0  0  0
   -7.3196   -2.4191    0.1644 C   0  0  0  0  0  0  0  0  0  0  0  0
   -7.6875   -1.5803    1.3918 C   0  0  0  0  0  0  0  0  0  0  0  0
   -7.9602   -0.2219    1.0506 O   0  0  0  0  0  0  0  0  0  0  0  0
   -9.1961    0.1336    0.5758 C   0  0  0  0  0  0  0  0  0  0  0  0
   -9.3522    1.4870    0.2329 C   0  0  0  0  0  0  0  0  0  0  0  0
   -8.2617    2.2943    0.4435 O   0  0  0  0  0  0  0  0  0  0  0  0
   -8.3967    3.6824    0.1662 C   0  0  0  0  0  0  0  0  0  0  0  0
  -10.5717    1.9221   -0.2934 C   0  0  0  0  0  0  0  0  0  0  0  0
  -11.6538    1.0333   -0.4551 C   0  0  0  0  0  0  0  0  0  0  0  0
  -11.5113   -0.3174   -0.1030 C   0  0  0  0  0  0  0  0  0  0  0  0
  -12.4703   -1.3365   -0.2738 N   0  0  0  0  0  0  0  0  0  0  0  0
  -13.7204   -1.1276   -0.0019 C   0  0  0  0  0  0  0  0  0  0  0  0
  -14.3023    0.1744    0.4917 C   0  0  2  0  0  0  0  0  0  0  0  0
  -13.7900    0.5213    1.3960 H   0  0  0  0  0  0  0  0  0  0  0  0
  -15.8197    0.1014    0.6797 C   0  0  0  0  0  0  0  0  0  0  0  0
  -16.3028    1.4619    0.1832 C   0  0  0  0  0  0  0  0  0  0  0  0
  -15.3683    1.7515   -0.9797 C   0  0  0  0  0  0  0  0  0  0  0  0
  -14.1148    1.1353   -0.5849 N   0  0  0  0  0  0  0  0  0  0  0  0
  -12.8995    1.6182   -1.0199 C   0  0  0  0  0  0  0  0  0  0  0  0
  -12.8089    2.5428   -1.8253 O   0  0  0  0  0  0  0  0  0  0  0  0
  -10.2711   -0.7456    0.4021 C   0  0  0  0  0  0  0  0  0  0  0  0
   -4.7028   -2.6378    1.1542 O   0  0  0  0  0  0  0  0  0  0  0  0
   -1.8377   -2.1854    0.7563 C   0  0  0  0  0  0  0  0  0  0  0  0
   -0.4502   -2.2315    0.9503 C   0  0  0  0  0  0  0  0  0  0  0  0
    2.7816   -1.1492   -1.7586 O   0  0  0  0  0  0  0  0  0  0  0  0
   12.8325   -1.7992   -0.2993 H   0  0  0  0  0  0  0  0  0  0  0  0
   15.8416   -0.8457    2.1879 H   0  0  0  0  0  0  0  0  0  0  0  0
   16.3285   -0.1274   -1.8086 H   0  0  0  0  0  0  0  0  0  0  0  0
   15.3832    1.1563   -1.0798 H   0  0  0  0  0  0  0  0  0  0  0  0
   13.8365   -0.3744   -2.2036 H   0  0  0  0  0  0  0  0  0  0  0  0
   14.6899   -1.7630   -1.5508 H   0  0  0  0  0  0  0  0  0  0  0  0
   10.9038   -0.7815    1.1100 H   0  0  0  0  0  0  0  0  0  0  0  0
   10.5627   -0.7128   -0.6577 H   0  0  0  0  0  0  0  0  0  0  0  0
   11.7503    4.2524    0.4043 H   0  0  0  0  0  0  0  0  0  0  0  0
    9.3440    4.8655    0.7543 H   0  0  0  0  0  0  0  0  0  0  0  0
    7.6259    3.1364    0.8769 H   0  0  0  0  0  0  0  0  0  0  0  0
    8.4215   -0.4643    0.9945 H   0  0  0  0  0  0  0  0  0  0  0  0
    6.3532   -0.2972    1.6774 H   0  0  0  0  0  0  0  0  0  0  0  0
    6.6553    1.3880    1.9862 H   0  0  0  0  0  0  0  0  0  0  0  0
    4.6948    1.0725    0.5070 H   0  0  0  0  0  0  0  0  0  0  0  0
    5.9423    1.9783   -0.3213 H   0  0  0  0  0  0  0  0  0  0  0  0
    4.8796    0.3436   -1.7984 H   0  0  0  0  0  0  0  0  0  0  0  0
    6.6004    0.0857   -1.6636 H   0  0  0  0  0  0  0  0  0  0  0  0
    5.3717   -2.0375   -1.6997 H   0  0  0  0  0  0  0  0  0  0  0  0
    6.3171   -1.8533   -0.2375 H   0  0  0  0  0  0  0  0  0  0  0  0
    4.2384   -2.8346    0.3756 H   0  0  0  0  0  0  0  0  0  0  0  0
    4.2143   -1.1898    1.0207 H   0  0  0  0  0  0  0  0  0  0  0  0
    2.0485   -2.2491    1.1430 H   0  0  0  0  0  0  0  0  0  0  0  0
    0.5361   -0.8668   -2.0063 H   0  0  0  0  0  0  0  0  0  0  0  0
   -1.8608   -0.7954   -2.3415 H   0  0  0  0  0  0  0  0  0  0  0  0
   -3.9940   -1.2050   -1.6075 H   0  0  0  0  0  0  0  0  0  0  0  0
   -6.0921   -2.3781   -1.5924 H   0  0  0  0  0  0  0  0  0  0  0  0
   -6.2604   -0.7912   -0.8243 H   0  0  0  0  0  0  0  0  0  0  0  0
   -7.1141   -3.4459    0.4862 H   0  0  0  0  0  0  0  0  0  0  0  0
   -8.1757   -2.4616   -0.5174 H   0  0  0  0  0  0  0  0  0  0  0  0
   -8.5117   -2.0275    1.9566 H   0  0  0  0  0  0  0  0  0  0  0  0
   -6.8426   -1.5571    2.0878 H   0  0  0  0  0  0  0  0  0  0  0  0
   -8.5136    3.8532   -0.9067 H   0  0  0  0  0  0  0  0  0  0  0  0
   -9.2194    4.1254    0.7321 H   0  0  0  0  0  0  0  0  0  0  0  0
   -7.4761    4.1745    0.4858 H   0  0  0  0  0  0  0  0  0  0  0  0
  -10.7140    2.9572   -0.5905 H   0  0  0  0  0  0  0  0  0  0  0  0
  -14.4180   -1.9692   -0.1518 H   0  0  0  0  0  0  0  0  0  0  0  0
  -16.0979   -0.0831    1.7236 H   0  0  0  0  0  0  0  0  0  0  0  0
  -16.2730   -0.6950    0.0740 H   0  0  0  0  0  0  0  0  0  0  0  0
  -17.3574    1.4632   -0.1090 H   0  0  0  0  0  0  0  0  0  0  0  0
  -16.1593    2.2067    0.9751 H   0  0  0  0  0  0  0  0  0  0  0  0
  -15.2576    2.8214   -1.1791 H   0  0  0  0  0  0  0  0  0  0  0  0
  -15.7057    1.2500   -1.8923 H   0  0  0  0  0  0  0  0  0  0  0  0
  -10.1794   -1.8001    0.6435 H   0  0  0  0  0  0  0  0  0  0  0  0
   -2.4728   -2.5656    1.5493 H   0  0  0  0  0  0  0  0  0  0  0  0
   -0.0785   -2.6410    1.8868 H   0  0  0  0  0  0  0  0  0  0  0  0
  1  2  2  0
  2  3  1  0
  3  4  1  0
  4  5  1  0
  5  6  1  0
  6  7  1  0
  7  8  1  0
  8  9  1  0
  7 10  2  0
  5 11  2  0
  3 12  1  0
 12 13  1  0
 13 14  2  0
 14 15  1  0
 15 16  2  0
 16 17  1  0
 17 18  2  0
 18 19  1  0
 19 20  1  0
 20 21  1  0
 21 22  1  0
 22 23  1  0
 23 24  1  0
 24 25  1  0
 25 26  1  0
 26 27  1  0
 27 28  2  0
 28 29  1  0
 29 30  2  0
 30 31  1  0
 31 32  1  0
 32 33  1  0
 33 34  1  0
 34 35  1  0
 35 36  1  0
 36 37  1  0
 37 38  2  0
 38 39  1  0
 39 40  1  0
 38 41  1  0
 41 42  2  0
 42 43  1  0
 43 44  1  0
 44 45  2  0
 45 46  1  0
 46 47  1  1
 46 48  1  0
 48 49  1  0
 49 50  1  0
 50 51  1  0
 51 52  1  0
 52 53  2  0
 43 54  2  0
 32 55  2  0
 30 56  1  0
 56 57  2  0
 25 58  2  0
 14  2  1  0
  9  4  1  0
 18 13  1  0
 57 27  1  0
 54 37  1  0
 52 42  1  0
 51 46  1  0
  4 59  1  0
  6 60  1  0
  8 61  1  0
  8 62  1  0
  9 63  1  0
  9 64  1  0
 12 65  1  0
 12 66  1  0
 15 67  1  0
 16 68  1  0
 17 69  1  0
 19 70  1  0
 20 71  1  0
 20 72  1  0
 21 73  1  0
 21 74  1  0
 22 75  1  0
 22 76  1  0
 23 77  1  0
 23 78  1  0
 24 79  1  0
 24 80  1  0
 26 81  1  0
 28 82  1  0
 29 83  1  0
 31 84  1  0
 33 85  1  0
 33 86  1  0
 34 87  1  0
 34 88  1  0
 35 89  1  0
 35 90  1  0
 40 91  1  0
 40 92  1  0
 40 93  1  0
 41 94  1  0
 45 95  1  0
 48 96  1  0
 48 97  1  0
 49 98  1  0
 49 99  1  0
 50100  1  0
 50101  1  0
 54102  1  0
 56103  1  0
 57104  1  0
M  END
