# Supplementary material for: Design, synthesis and evaluation of pyrrolobenzodiazepine (PBD)-based PROTAC conjugates for the selective degradation of the NF-κB RelA/p65 subunit
Source: RSC Med Chem. 2025 May 8;16(9):4068–90. doi: 10.1039/d5md00316d (PMC12117510; doi:10.1039/d5md00316d)
Supplement: MD-016-D5MD00316D-s020 [file MD-016-D5MD00316D-s020.mol]

     RDKit          3D

 50 52  0  0  0  0  0  0  0  0999 V2000
   -3.9396   -0.3840    2.2842 O   0  0  0  0  0  0  0  0  0  0  0  0
   -3.0631   -0.0513    1.5104 C   0  0  0  0  0  0  0  0  0  0  0  0
   -3.1771    0.2706    0.1678 N   0  0  0  0  0  0  0  0  0  0  0  0
   -4.4449    0.4646   -0.5270 C   0  0  0  0  0  0  0  0  0  0  0  0
   -5.1097    1.7893   -0.1211 C   0  0  0  0  0  0  0  0  0  0  0  0
   -6.4792    1.8408   -0.2490 N   0  0  0  0  0  0  0  0  0  0  0  0
   -7.3134    0.8843   -0.7702 C   0  0  0  0  0  0  0  0  0  0  0  0
   -6.6770   -0.4262   -1.1703 C   0  0  0  0  0  0  0  0  0  0  0  0
   -5.4207   -0.7001   -0.3589 C   0  0  0  0  0  0  0  0  0  0  0  0
   -8.5016    1.1213   -0.9688 O   0  0  0  0  0  0  0  0  0  0  0  0
   -4.4796    2.7971    0.1964 O   0  0  0  0  0  0  0  0  0  0  0  0
   -1.9307    0.8023   -0.3648 C   0  0  0  0  0  0  0  0  0  0  0  0
   -0.9586    0.5796    0.7478 C   0  0  0  0  0  0  0  0  0  0  0  0
   -1.6478    0.0974    1.8648 C   0  0  0  0  0  0  0  0  0  0  0  0
   -1.0373   -0.1550    3.0750 C   0  0  0  0  0  0  0  0  0  0  0  0
    0.3263    0.1030    3.1541 C   0  0  0  0  0  0  0  0  0  0  0  0
    1.0315    0.5903    2.0321 C   0  0  0  0  0  0  0  0  0  0  0  0
    0.4124    0.8111    0.7884 C   0  0  0  0  0  0  0  0  0  0  0  0
    1.0609    1.3568   -0.3135 N   0  0  0  0  0  0  0  0  0  0  0  0
    2.5150    1.4390   -0.4106 C   0  0  0  0  0  0  0  0  0  0  0  0
    3.1252    0.0742   -0.7345 C   0  0  0  0  0  0  0  0  0  0  0  0
    4.6431    0.1700   -0.8990 C   0  0  0  0  0  0  0  0  0  0  0  0
    5.2551   -1.1971   -1.2194 C   0  0  0  0  0  0  0  0  0  0  0  0
    6.7622   -1.1242   -1.4423 C   0  0  0  0  0  0  0  0  0  0  0  0
    7.5084   -0.8280   -0.1728 C   0  0  0  0  0  0  0  0  0  0  0  0
    7.6267   -1.9034    0.6270 O   0  0  0  0  0  0  0  0  0  0  0  0
    7.9643    0.2531    0.1589 O   0  0  0  0  0  0  0  0  0  0  0  0
   -4.2027    0.5549   -1.5947 H   0  0  0  0  0  0  0  0  0  0  0  0
   -6.9095    2.7250   -0.0156 H   0  0  0  0  0  0  0  0  0  0  0  0
   -7.4024   -1.2292   -1.0011 H   0  0  0  0  0  0  0  0  0  0  0  0
   -6.4511   -0.3848   -2.2415 H   0  0  0  0  0  0  0  0  0  0  0  0
   -5.7071   -0.8319    0.6903 H   0  0  0  0  0  0  0  0  0  0  0  0
   -4.9573   -1.6370   -0.6887 H   0  0  0  0  0  0  0  0  0  0  0  0
   -1.6657    0.2418   -1.2657 H   0  0  0  0  0  0  0  0  0  0  0  0
   -2.0460    1.8686   -0.5798 H   0  0  0  0  0  0  0  0  0  0  0  0
   -1.6034   -0.5197    3.9248 H   0  0  0  0  0  0  0  0  0  0  0  0
    0.8548   -0.0582    4.0908 H   0  0  0  0  0  0  0  0  0  0  0  0
    2.0902    0.7940    2.1679 H   0  0  0  0  0  0  0  0  0  0  0  0
    0.6232    1.1291   -1.2008 H   0  0  0  0  0  0  0  0  0  0  0  0
    2.9569    1.8770    0.4911 H   0  0  0  0  0  0  0  0  0  0  0  0
    2.7493    2.1346   -1.2255 H   0  0  0  0  0  0  0  0  0  0  0  0
    2.6776   -0.3182   -1.6564 H   0  0  0  0  0  0  0  0  0  0  0  0
    2.8896   -0.6451    0.0586 H   0  0  0  0  0  0  0  0  0  0  0  0
    5.0817    0.5689    0.0231 H   0  0  0  0  0  0  0  0  0  0  0  0
    4.8811    0.8764   -1.7035 H   0  0  0  0  0  0  0  0  0  0  0  0
    4.7878   -1.5943   -2.1287 H   0  0  0  0  0  0  0  0  0  0  0  0
    5.0279   -1.8997   -0.4085 H   0  0  0  0  0  0  0  0  0  0  0  0
    7.1350   -2.0744   -1.8423 H   0  0  0  0  0  0  0  0  0  0  0  0
    7.0156   -0.3569   -2.1826 H   0  0  0  0  0  0  0  0  0  0  0  0
    8.1235   -1.5716    1.4043 H   0  0  0  0  0  0  0  0  0  0  0  0
  1  2  2  0
  2  3  1  0
  3  4  1  0
  4  5  1  0
  5  6  1  0
  6  7  1  0
  7  8  1  0
  8  9  1  0
  7 10  2  0
  5 11  2  0
  3 12  1  0
 12 13  1  0
 13 14  2  0
 14 15  1  0
 15 16  2  0
 16 17  1  0
 17 18  2  0
 18 19  1  0
 19 20  1  0
 20 21  1  0
 21 22  1  0
 22 23  1  0
 23 24  1  0
 24 25  1  0
 25 26  1  0
 25 27  2  0
 14  2  1  0
  9  4  1  0
 18 13  1  0
  4 28  1  0
  6 29  1  0
  8 30  1  0
  8 31  1  0
  9 32  1  0
  9 33  1  0
 12 34  1  0
 12 35  1  0
 15 36  1  0
 16 37  1  0
 17 38  1  0
 19 39  1  0
 20 40  1  0
 20 41  1  0
 21 42  1  0
 21 43  1  0
 22 44  1  0
 22 45  1  0
 23 46  1  0
 23 47  1  0
 24 48  1  0
 24 49  1  0
 26 50  1  0
M  END
