# Supplementary material for: Design, synthesis and evaluation of pyrrolobenzodiazepine (PBD)-based PROTAC conjugates for the selective degradation of the NF-κB RelA/p65 subunit
Source: RSC Med Chem. 2025 May 8;16(9):4068–90. doi: 10.1039/d5md00316d (PMC12117510; doi:10.1039/d5md00316d)
Supplement: MD-016-D5MD00316D-s021 [file MD-016-D5MD00316D-s021.mol]

     RDKit          3D

 57 60  0  0  0  0  0  0  0  0999 V2000
    6.0677   -0.4523   -2.2893 F   0  0  0  0  0  0  0  0  0  0  0  0
    6.8894   -0.2682   -1.2423 C   0  0  0  0  0  0  0  0  0  0  0  0
    6.3516   -0.1922    0.0475 C   0  0  0  0  0  0  0  0  0  0  0  0
    4.9501   -0.3023    0.1696 N   0  0  0  0  0  0  0  0  0  0  0  0
    4.1930   -0.2417    1.3256 C   0  0  0  0  0  0  0  0  0  0  0  0
    2.7129   -0.4187    1.0284 C   0  0  0  0  0  0  0  0  0  0  0  0
    1.8454   -0.2332    2.2737 C   0  0  0  0  0  0  0  0  0  0  0  0
    0.3690   -0.4926    1.9867 C   0  0  0  0  0  0  0  0  0  0  0  0
   -0.0611    0.4070    0.9669 O   0  0  0  0  0  0  0  0  0  0  0  0
   -1.2892    0.1754    0.4009 C   0  0  0  0  0  0  0  0  0  0  0  0
   -1.5205    0.7716   -0.8493 C   0  0  0  0  0  0  0  0  0  0  0  0
   -0.4811    1.4964   -1.3759 O   0  0  0  0  0  0  0  0  0  0  0  0
   -0.6711    2.0863   -2.6551 C   0  0  0  0  0  0  0  0  0  0  0  0
   -2.7561    0.5885   -1.4725 C   0  0  0  0  0  0  0  0  0  0  0  0
   -3.7723   -0.1697   -0.8585 C   0  0  0  0  0  0  0  0  0  0  0  0
   -3.5496   -0.7664    0.3938 C   0  0  0  0  0  0  0  0  0  0  0  0
   -4.4391   -1.6045    1.0944 N   0  0  0  0  0  0  0  0  0  0  0  0
   -5.7042   -1.3260    1.1578 C   0  0  0  0  0  0  0  0  0  0  0  0
   -6.3696   -0.1354    0.5117 C   0  0  2  0  0  0  0  0  0  0  0  0
   -5.8851    0.8001    0.8100 H   0  0  0  0  0  0  0  0  0  0  0  0
   -7.8792   -0.1065    0.7509 C   0  0  0  0  0  0  0  0  0  0  0  0
   -8.4405    0.3712   -0.5834 C   0  0  0  0  0  0  0  0  0  0  0  0
   -7.5166   -0.2837   -1.5977 C   0  0  0  0  0  0  0  0  0  0  0  0
   -6.2327   -0.3253   -0.9234 N   0  0  0  0  0  0  0  0  0  0  0  0
   -5.0446   -0.2858   -1.6217 C   0  0  0  0  0  0  0  0  0  0  0  0
   -5.0044   -0.2941   -2.8504 O   0  0  0  0  0  0  0  0  0  0  0  0
   -2.2988   -0.5823    1.0040 C   0  0  0  0  0  0  0  0  0  0  0  0
    4.6191   -0.0831    2.4637 O   0  0  0  0  0  0  0  0  0  0  0  0
    7.2281   -0.0302    1.1170 C   0  0  0  0  0  0  0  0  0  0  0  0
    8.6082    0.0699    0.8870 C   0  0  0  0  0  0  0  0  0  0  0  0
    9.1309    0.0533   -0.4098 C   0  0  0  0  0  0  0  0  0  0  0  0
   10.5146    0.0345   -0.6112 N   0  0  0  0  0  0  0  0  0  0  0  0
    8.2597   -0.1682   -1.4742 C   0  0  0  0  0  0  0  0  0  0  0  0
    4.4540   -0.4241   -0.7084 H   0  0  0  0  0  0  0  0  0  0  0  0
    2.5682   -1.4261    0.6203 H   0  0  0  0  0  0  0  0  0  0  0  0
    2.4287    0.3087    0.2588 H   0  0  0  0  0  0  0  0  0  0  0  0
    1.9695    0.7942    2.6386 H   0  0  0  0  0  0  0  0  0  0  0  0
    2.1790   -0.9041    3.0740 H   0  0  0  0  0  0  0  0  0  0  0  0
    0.2390   -1.5335    1.6652 H   0  0  0  0  0  0  0  0  0  0  0  0
   -0.2044   -0.3148    2.9037 H   0  0  0  0  0  0  0  0  0  0  0  0
   -1.4793    2.8246   -2.6331 H   0  0  0  0  0  0  0  0  0  0  0  0
   -0.8504    1.3231   -3.4196 H   0  0  0  0  0  0  0  0  0  0  0  0
    0.2513    2.6117   -2.9207 H   0  0  0  0  0  0  0  0  0  0  0  0
   -2.9638    1.0276   -2.4443 H   0  0  0  0  0  0  0  0  0  0  0  0
   -6.3457   -2.0238    1.7211 H   0  0  0  0  0  0  0  0  0  0  0  0
   -8.2774   -1.1024    0.9800 H   0  0  0  0  0  0  0  0  0  0  0  0
   -8.1520    0.5563    1.5777 H   0  0  0  0  0  0  0  0  0  0  0  0
   -8.3559    1.4627   -0.6485 H   0  0  0  0  0  0  0  0  0  0  0  0
   -9.4894    0.0989   -0.7288 H   0  0  0  0  0  0  0  0  0  0  0  0
   -7.4666    0.2679   -2.5409 H   0  0  0  0  0  0  0  0  0  0  0  0
   -7.8174   -1.3172   -1.8010 H   0  0  0  0  0  0  0  0  0  0  0  0
   -2.1439   -1.0502    1.9718 H   0  0  0  0  0  0  0  0  0  0  0  0
    6.8781    0.0084    2.1436 H   0  0  0  0  0  0  0  0  0  0  0  0
    9.2728    0.1633    1.7431 H   0  0  0  0  0  0  0  0  0  0  0  0
   10.8066    0.3311   -1.5375 H   0  0  0  0  0  0  0  0  0  0  0  0
   11.0465    0.4903    0.1243 H   0  0  0  0  0  0  0  0  0  0  0  0
    8.6285   -0.2646   -2.4896 H   0  0  0  0  0  0  0  0  0  0  0  0
  1  2  1  0
  2  3  2  0
  3  4  1  0
  4  5  1  0
  5  6  1  0
  6  7  1  0
  7  8  1  0
  8  9  1  0
  9 10  1  0
 10 11  2  0
 11 12  1  0
 12 13  1  0
 11 14  1  0
 14 15  2  0
 15 16  1  0
 16 17  1  0
 17 18  2  0
 18 19  1  0
 19 20  1  1
 19 21  1  0
 21 22  1  0
 22 23  1  0
 23 24  1  0
 24 25  1  0
 25 26  2  0
 16 27  2  0
  5 28  2  0
  3 29  1  0
 29 30  2  0
 30 31  1  0
 31 32  1  0
 31 33  2  0
 33  2  1  0
 27 10  1  0
 25 15  1  0
 24 19  1  0
  4 34  1  0
  6 35  1  0
  6 36  1  0
  7 37  1  0
  7 38  1  0
  8 39  1  0
  8 40  1  0
 13 41  1  0
 13 42  1  0
 13 43  1  0
 14 44  1  0
 18 45  1  0
 21 46  1  0
 21 47  1  0
 22 48  1  0
 22 49  1  0
 23 50  1  0
 23 51  1  0
 27 52  1  0
 29 53  1  0
 30 54  1  0
 32 55  1  0
 32 56  1  0
 33 57  1  0
M  END
