# Supplementary material for: Design, synthesis and evaluation of pyrrolobenzodiazepine (PBD)-based PROTAC conjugates for the selective degradation of the NF-κB RelA/p65 subunit
Source: RSC Med Chem. 2025 May 8;16(9):4068–90. doi: 10.1039/d5md00316d (PMC12117510; doi:10.1039/d5md00316d)
Supplement: MD-016-D5MD00316D-s022 [file MD-016-D5MD00316D-s022.mol]

     RDKit          3D

 60 63  0  0  0  0  0  0  0  0999 V2000
    6.8242   -1.3598   -0.2769 C   0  0  0  0  0  0  0  0  0  0  0  0
    5.9179   -0.7474   -1.3115 C   0  0  0  0  0  0  0  0  0  0  0  0
    4.6908   -0.1375   -0.9783 C   0  0  0  0  0  0  0  0  0  0  0  0
    4.3071   -0.0670    0.3823 N   0  0  0  0  0  0  0  0  0  0  0  0
    3.1604    0.5027    0.9101 C   0  0  0  0  0  0  0  0  0  0  0  0
    3.1356    0.3945    2.4281 C   0  0  0  0  0  0  0  0  0  0  0  0
    1.8852    1.0018    3.0523 C   0  0  0  0  0  0  0  0  0  0  0  0
    0.6318    0.1565    2.8292 C   0  0  0  0  0  0  0  0  0  0  0  0
   -0.4748    0.8720    3.4020 O   0  0  0  0  0  0  0  0  0  0  0  0
   -1.6134    0.6449    2.6714 C   0  0  0  0  0  0  0  0  0  0  0  0
   -2.5252   -0.3399    3.0615 C   0  0  0  0  0  0  0  0  0  0  0  0
   -2.1978   -1.0777    4.1666 O   0  0  0  0  0  0  0  0  0  0  0  0
   -3.2235   -1.8792    4.7317 C   0  0  0  0  0  0  0  0  0  0  0  0
   -3.6746   -0.5137    2.2927 C   0  0  0  0  0  0  0  0  0  0  0  0
   -3.9115    0.2844    1.1523 C   0  0  0  0  0  0  0  0  0  0  0  0
   -3.0014    1.2926    0.7785 C   0  0  0  0  0  0  0  0  0  0  0  0
   -3.1394    2.1922   -0.2997 N   0  0  0  0  0  0  0  0  0  0  0  0
   -3.5471    1.7747   -1.4581 C   0  0  0  0  0  0  0  0  0  0  0  0
   -3.9501    0.3534   -1.7683 C   0  0  2  0  0  0  0  0  0  0  0  0
   -3.1434   -0.3341   -1.4917 H   0  0  0  0  0  0  0  0  0  0  0  0
   -4.4058    0.1468   -3.2101 C   0  0  0  0  0  0  0  0  0  0  0  0
   -5.9146    0.3997   -3.1570 C   0  0  0  0  0  0  0  0  0  0  0  0
   -6.3070   -0.1399   -1.7915 C   0  0  0  0  0  0  0  0  0  0  0  0
   -5.1419    0.1207   -0.9702 N   0  0  0  0  0  0  0  0  0  0  0  0
   -5.1619   -0.0061    0.3998 C   0  0  0  0  0  0  0  0  0  0  0  0
   -6.1582   -0.3731    1.0127 O   0  0  0  0  0  0  0  0  0  0  0  0
   -1.8607    1.4670    1.5679 C   0  0  0  0  0  0  0  0  0  0  0  0
    2.2542    1.0395    0.2838 O   0  0  0  0  0  0  0  0  0  0  0  0
    3.8932    0.3661   -2.0092 C   0  0  0  0  0  0  0  0  0  0  0  0
    4.3050    0.2913   -3.3450 C   0  0  0  0  0  0  0  0  0  0  0  0
    5.5453   -0.2439   -3.6802 C   0  0  0  0  0  0  0  0  0  0  0  0
    5.9055   -0.4119   -5.0234 N   0  0  0  0  0  0  0  0  0  0  0  0
    6.3156   -0.8100   -2.6645 C   0  0  0  0  0  0  0  0  0  0  0  0
    6.3226   -2.1978    0.2202 H   0  0  0  0  0  0  0  0  0  0  0  0
    7.1142   -0.6145    0.4657 H   0  0  0  0  0  0  0  0  0  0  0  0
    7.7493   -1.7443   -0.7231 H   0  0  0  0  0  0  0  0  0  0  0  0
    4.9509   -0.4659    1.0487 H   0  0  0  0  0  0  0  0  0  0  0  0
    4.0144    0.9326    2.8079 H   0  0  0  0  0  0  0  0  0  0  0  0
    3.2325   -0.6600    2.7166 H   0  0  0  0  0  0  0  0  0  0  0  0
    1.7150    2.0158    2.6665 H   0  0  0  0  0  0  0  0  0  0  0  0
    2.0382    1.1175    4.1314 H   0  0  0  0  0  0  0  0  0  0  0  0
    0.4850   -0.0491    1.7612 H   0  0  0  0  0  0  0  0  0  0  0  0
    0.7254   -0.8029    3.3467 H   0  0  0  0  0  0  0  0  0  0  0  0
   -3.4455   -2.7345    4.0895 H   0  0  0  0  0  0  0  0  0  0  0  0
   -2.8581   -2.2631    5.6872 H   0  0  0  0  0  0  0  0  0  0  0  0
   -4.1240   -1.2952    4.9305 H   0  0  0  0  0  0  0  0  0  0  0  0
   -4.4075   -1.2749    2.5446 H   0  0  0  0  0  0  0  0  0  0  0  0
   -3.6275    2.5132   -2.2720 H   0  0  0  0  0  0  0  0  0  0  0  0
   -4.2275   -0.8964   -3.5034 H   0  0  0  0  0  0  0  0  0  0  0  0
   -3.8986    0.7924   -3.9325 H   0  0  0  0  0  0  0  0  0  0  0  0
   -6.1076    1.4782   -3.2038 H   0  0  0  0  0  0  0  0  0  0  0  0
   -6.4575   -0.0847   -3.9744 H   0  0  0  0  0  0  0  0  0  0  0  0
   -7.1967    0.3438   -1.3773 H   0  0  0  0  0  0  0  0  0  0  0  0
   -6.4694   -1.2235   -1.8179 H   0  0  0  0  0  0  0  0  0  0  0  0
   -1.1491    2.2513    1.3157 H   0  0  0  0  0  0  0  0  0  0  0  0
    2.9291    0.8182   -1.8163 H   0  0  0  0  0  0  0  0  0  0  0  0
    3.6405    0.6679   -4.1211 H   0  0  0  0  0  0  0  0  0  0  0  0
    5.4765    0.2741   -5.6417 H   0  0  0  0  0  0  0  0  0  0  0  0
    6.9092   -0.4523   -5.1627 H   0  0  0  0  0  0  0  0  0  0  0  0
    7.2466   -1.3058   -2.9278 H   0  0  0  0  0  0  0  0  0  0  0  0
  1  2  1  0
  2  3  2  0
  3  4  1  0
  4  5  1  0
  5  6  1  0
  6  7  1  0
  7  8  1  0
  8  9  1  0
  9 10  1  0
 10 11  2  0
 11 12  1  0
 12 13  1  0
 11 14  1  0
 14 15  2  0
 15 16  1  0
 16 17  1  0
 17 18  2  0
 18 19  1  0
 19 20  1  1
 19 21  1  0
 21 22  1  0
 22 23  1  0
 23 24  1  0
 24 25  1  0
 25 26  2  0
 16 27  2  0
  5 28  2  0
  3 29  1  0
 29 30  2  0
 30 31  1  0
 31 32  1  0
 31 33  2  0
 33  2  1  0
 27 10  1  0
 25 15  1  0
 24 19  1  0
  1 34  1  0
  1 35  1  0
  1 36  1  0
  4 37  1  0
  6 38  1  0
  6 39  1  0
  7 40  1  0
  7 41  1  0
  8 42  1  0
  8 43  1  0
 13 44  1  0
 13 45  1  0
 13 46  1  0
 14 47  1  0
 18 48  1  0
 21 49  1  0
 21 50  1  0
 22 51  1  0
 22 52  1  0
 23 53  1  0
 23 54  1  0
 27 55  1  0
 29 56  1  0
 30 57  1  0
 32 58  1  0
 32 59  1  0
 33 60  1  0
M  END
