# Supplementary material for: Design, synthesis and evaluation of pyrrolobenzodiazepine (PBD)-based PROTAC conjugates for the selective degradation of the NF-κB RelA/p65 subunit
Source: RSC Med Chem. 2025 May 8;16(9):4068–90. doi: 10.1039/d5md00316d (PMC12117510; doi:10.1039/d5md00316d)
Supplement: MD-016-D5MD00316D-s023 [file MD-016-D5MD00316D-s023.mol]

     RDKit          3D

 61 64  0  0  0  0  0  0  0  0999 V2000
    8.7371    1.4218   -1.2624 N   0  0  0  0  0  0  0  0  0  0  0  0
    7.5434    1.1595   -0.5757 C   0  0  0  0  0  0  0  0  0  0  0  0
    6.8390   -0.0230   -0.8144 C   0  0  0  0  0  0  0  0  0  0  0  0
    5.5848   -0.2339   -0.2259 C   0  0  0  0  0  0  0  0  0  0  0  0
    4.8676   -1.3987   -0.3933 O   0  0  0  0  0  0  0  0  0  0  0  0
    4.8610   -1.8809   -1.7380 C   0  0  0  0  0  0  0  0  0  0  0  0
    5.0160    0.7442    0.6109 C   0  0  0  0  0  0  0  0  0  0  0  0
    3.7624    0.4473    1.1891 N   0  0  0  0  0  0  0  0  0  0  0  0
    2.9721    1.2571    1.9798 C   0  0  0  0  0  0  0  0  0  0  0  0
    1.6819    0.5694    2.3952 C   0  0  0  0  0  0  0  0  0  0  0  0
    0.5357    1.5602    2.6108 C   0  0  0  0  0  0  0  0  0  0  0  0
    0.1679    2.3378    1.3429 C   0  0  0  0  0  0  0  0  0  0  0  0
   -0.0191    1.4772    0.2188 O   0  0  0  0  0  0  0  0  0  0  0  0
   -1.1522    0.7073    0.1574 C   0  0  0  0  0  0  0  0  0  0  0  0
   -1.0473   -0.4975   -0.5587 C   0  0  0  0  0  0  0  0  0  0  0  0
    0.1937   -0.7951   -1.0687 O   0  0  0  0  0  0  0  0  0  0  0  0
    0.3385   -2.0149   -1.7794 C   0  0  0  0  0  0  0  0  0  0  0  0
   -2.1751   -1.3091   -0.6926 C   0  0  0  0  0  0  0  0  0  0  0  0
   -3.4122   -0.9288   -0.1327 C   0  0  0  0  0  0  0  0  0  0  0  0
   -3.5228    0.2720    0.5896 C   0  0  0  0  0  0  0  0  0  0  0  0
   -4.6691    0.7437    1.2634 N   0  0  0  0  0  0  0  0  0  0  0  0
   -5.8395    0.6672    0.7096 C   0  0  0  0  0  0  0  0  0  0  0  0
   -6.1218    0.0754   -0.6501 C   0  0  2  0  0  0  0  0  0  0  0  0
   -5.4964    0.5360   -1.4215 H   0  0  0  0  0  0  0  0  0  0  0  0
   -7.6058    0.1139   -1.0118 C   0  0  0  0  0  0  0  0  0  0  0  0
   -7.8356   -1.2254   -1.7041 C   0  0  0  0  0  0  0  0  0  0  0  0
   -6.9343   -2.1717   -0.9270 C   0  0  0  0  0  0  0  0  0  0  0  0
   -5.8084   -1.3416   -0.5433 N   0  0  0  0  0  0  0  0  0  0  0  0
   -4.5448   -1.8663   -0.3631 C   0  0  0  0  0  0  0  0  0  0  0  0
   -4.3153   -3.0723   -0.4386 O   0  0  0  0  0  0  0  0  0  0  0  0
   -2.3785    1.0740    0.7225 C   0  0  0  0  0  0  0  0  0  0  0  0
    3.2433    2.3928    2.3601 O   0  0  0  0  0  0  0  0  0  0  0  0
    5.6936    1.9475    0.7967 C   0  0  0  0  0  0  0  0  0  0  0  0
    6.9345    2.1609    0.1828 C   0  0  0  0  0  0  0  0  0  0  0  0
    9.2696    0.5881   -1.4929 H   0  0  0  0  0  0  0  0  0  0  0  0
    9.3134    2.1315   -0.8173 H   0  0  0  0  0  0  0  0  0  0  0  0
    7.2884   -0.7820   -1.4447 H   0  0  0  0  0  0  0  0  0  0  0  0
    5.8029   -2.3820   -1.9825 H   0  0  0  0  0  0  0  0  0  0  0  0
    4.0607   -2.6226   -1.8223 H   0  0  0  0  0  0  0  0  0  0  0  0
    4.6478   -1.0775   -2.4509 H   0  0  0  0  0  0  0  0  0  0  0  0
    3.4012   -0.4658    0.9293 H   0  0  0  0  0  0  0  0  0  0  0  0
    1.8846    0.0407    3.3348 H   0  0  0  0  0  0  0  0  0  0  0  0
    1.3949   -0.1858    1.6552 H   0  0  0  0  0  0  0  0  0  0  0  0
   -0.3370    0.9949    2.9573 H   0  0  0  0  0  0  0  0  0  0  0  0
    0.7887    2.2713    3.4050 H   0  0  0  0  0  0  0  0  0  0  0  0
    0.9922    3.0095    1.0768 H   0  0  0  0  0  0  0  0  0  0  0  0
   -0.6896    2.9984    1.5084 H   0  0  0  0  0  0  0  0  0  0  0  0
    0.1342   -2.8744   -1.1328 H   0  0  0  0  0  0  0  0  0  0  0  0
    1.3803   -2.0875   -2.1095 H   0  0  0  0  0  0  0  0  0  0  0  0
   -0.2944   -2.0296   -2.6721 H   0  0  0  0  0  0  0  0  0  0  0  0
   -2.1271   -2.2500   -1.2347 H   0  0  0  0  0  0  0  0  0  0  0  0
   -6.6968    1.0539    1.2866 H   0  0  0  0  0  0  0  0  0  0  0  0
   -7.8494    0.9623   -1.6586 H   0  0  0  0  0  0  0  0  0  0  0  0
   -8.2442    0.1825   -0.1225 H   0  0  0  0  0  0  0  0  0  0  0  0
   -8.8835   -1.5359   -1.6957 H   0  0  0  0  0  0  0  0  0  0  0  0
   -7.5033   -1.1623   -2.7478 H   0  0  0  0  0  0  0  0  0  0  0  0
   -7.4196   -2.5161   -0.0075 H   0  0  0  0  0  0  0  0  0  0  0  0
   -6.6226   -3.0391   -1.5164 H   0  0  0  0  0  0  0  0  0  0  0  0
   -2.4887    2.0017    1.2755 H   0  0  0  0  0  0  0  0  0  0  0  0
    5.2789    2.7478    1.4001 H   0  0  0  0  0  0  0  0  0  0  0  0
    7.4243    3.1222    0.3175 H   0  0  0  0  0  0  0  0  0  0  0  0
  1  2  1  0
  2  3  2  0
  3  4  1  0
  4  5  1  0
  5  6  1  0
  4  7  2  0
  7  8  1  0
  8  9  1  0
  9 10  1  0
 10 11  1  0
 11 12  1  0
 12 13  1  0
 13 14  1  0
 14 15  2  0
 15 16  1  0
 16 17  1  0
 15 18  1  0
 18 19  2  0
 19 20  1  0
 20 21  1  0
 21 22  2  0
 22 23  1  0
 23 24  1  6
 23 25  1  0
 25 26  1  0
 26 27  1  0
 27 28  1  0
 28 29  1  0
 29 30  2  0
 20 31  2  0
  9 32  2  0
  7 33  1  0
 33 34  2  0
 34  2  1  0
 31 14  1  0
 29 19  1  0
 28 23  1  0
  1 35  1  0
  1 36  1  0
  3 37  1  0
  6 38  1  0
  6 39  1  0
  6 40  1  0
  8 41  1  0
 10 42  1  0
 10 43  1  0
 11 44  1  0
 11 45  1  0
 12 46  1  0
 12 47  1  0
 17 48  1  0
 17 49  1  0
 17 50  1  0
 18 51  1  0
 22 52  1  0
 25 53  1  0
 25 54  1  0
 26 55  1  0
 26 56  1  0
 27 57  1  0
 27 58  1  0
 31 59  1  0
 33 60  1  0
 34 61  1  0
M  END
